# Supplementary material for: Application of a Multiplex Ligation-Dependent Probe Amplification-Based Next-Generation Sequencing Approach for the Detection of Pathogenesis of Duchenne Muscular Dystrophy and Spinal Muscular Atrophy Caused by Copy Number Aberrations
Source: Mol Neurobiol. 2023 Aug 19;61(1):200–11. doi: 10.1007/s12035-023-03572-9 (PMC10791777; doi:10.1007/s12035-023-03572-9)
Supplement: Supplementary file 1 — Blood samples. Supplementary Table 2 Designed probe sequences without universal primers. Supplementary Table 3 Reads for each pair of probes in each sample. Supplementary Table 4 Size of each fastQ file and the proportion of analysable reads. Supplementary Table 5 Read number of each DMD and SMN locus in each sample. Supplementary Table 6 Relative copy number of each targeted site of each sample. Supplementary Table 1. No. 1-160 are the names and sequences of the probes used for each exon of the DMD gene, while No. 161-176 are those of SMN. No. 177-184 are those that can distinguish SMN1 from SMN2. No. 185-196 are those distributed on Y and X chromosomes, and No. 197-216 are internal reference probes that detect autosomal chromosomal locations. (XLSX 163 kb) [file 12035_2023_3572_MOESM1_ESM.xlsx]

## Sheet: Supplemental Table 1
Supplemental Table 1 | Blood samples.
Sample number	gender	MLPA kit	Test results	Test results of MLPA-NGS
Sample 1	Female	SMA	one copy of the SMN1 gene and two copies of the SMN2 gene	consistent
Sample 2	Female	SMA	one copy of the SMN1 gene and zero copy of the SMN2 gene	consistent
Sample 3	Female	SMA	one copy of the SMN1 gene and one copy of the SMN2 gene	consistent
Sample 4	Female	SMA	one copy of the SMN1 gene and two copies of the SMN2 gene	consistent
Sample 5	Female	SMA	one copy of exon7 and two copies of exon8 in the SMN1 gene and no copies in the SMN2 gene	consistent
Sample 6	Female	SMA	one copy of the SMN1 gene and three copies of the SMN2 gene	consistent
Sample 7	Female	SMA	one copy of the SMN1 gene and two copies of the SMN2 gene	consistent
Sample 8	Female	SMA	one copy of the SMN1 gene and two copies of the SMN2 gene	consistent
Sample 9	Female	SMA	one copy of the SMN1 gene and three copies of the SMN2 gene	consistent
Sample 10	Female	SMA	one copy of the SMN1 gene and one copy of the SMN2 gene	consistent
Sample 11	Male	DMD	A hemizygous deletion of DMD exon 30-44	consistent
Sample 12	Male	DMD	A hemizygous deletion of DMD exon 3-44	consistent
Sample 13	Male	DMD	A hemizygous deletion of DMD exon 51	consistent
Sample 14	Male	DMD	A hemizygous deletion of DMD exon 3-25	consistent
Sample 15	Male	DMD	A two-fold (2X) duplication of exon 3-7 in the DMD gene	consistent
Sample 16	Male	DMD	A hemizygous deletion of DMD exon 14-30	consistent
Sample 17	Male	DMD	A hemizygous deletion of DMD exon 48-50	consistent
Sample 18	Male	DMD	A hemizygous deletion of DMD exon 48-50	consistent
Sample 19	Female	DMD	A three-fold (3X) duplication of exon 3-7 in the DMD gene	consistent
Sample 20	Male	DMD	A hemizygous deletion of DMD exon 18-41	consistent
Sample 21	Male	DMD	A two-fold (2X) duplication of exon 1and 2 in the DMD gene	consistent
Sample 22	Female	SMA	two copies of the SMN1 gene and two copies of the SMN2 gene	consistent
Sample 23	Female	SMA	two copies of the SMN1 gene and two copies of the SMN2 gene	consistent
Sample 24	Male	DMD	No copy number variation was found in the DMD gene	consistent
Sample 25	Female	SMA	two copies of the SMN1 gene and one copy of the SMN2 gene	consistent
Sample 26	Female	SMA	two copies of the SMN1 gene and one copy of the SMN2 gene	consistent
Sample 27	Female	SMA	two copies of the SMN1 gene and two copies of the SMN2 gene	consistent
Sample 28	Female	SMA	two copies of the SMN1 gene and two copies of the SMN2 gene	consistent
Sample 29	Female	SMA	two copies of the SMN1 gene and one copy of the SMN2 gene	consistent
Sample 30	Female	SMA	two copies of the SMN1 gene and two copies of the SMN2 gene	consistent
Sample 31	Female	SMA	two copies of the SMN1 gene and two copies of the SMN2 gene	consistent
Sample 32	Female	SMA	two copies of the SMN1 gene and two copies of the SMN2 gene	consistent
Sample 33	Female	SMA	two copies of the SMN1 gene and one copy of the SMN2 gene	consistent
Sample 34	Male	SMA	two copies of the SMN1 gene and two copies of the SMN2 gene	consistent
Sample 35	Female	SMA	two copies of the SMN1 gene and two copies of the SMN2 gene	consistent
Sample 36	Female	SMA	two copies of the SMN1 gene and two copies of the SMN2 gene	consistent

## Sheet: Supplemental Table 2
Supplementary Table 2 | Designed probe sequences without universal primers.
Exon	Chr	Probe No.	Probe Name	Binding sequence of the probe	Feature Sequences
DMD-1a	ChrX	No.1	DMD-1aL	GTTCCCAGCAGTCGGCAGTAATAGA	GTTCCCAGCA, CGGCAGTAAT, ATGCTTTCAG
		No.2	DMD-1aR	ATGCTTTCAGGAAGATGACAGAATCA
DMD-1b	ChrX	No.3	DMD-1bL	GGGATCACTCACTTTCCCCCTACAG	GGGATCACTC, TTTCCCCCTA, GACTCAGATC
		No.4	DMD-1bR	GACTCAGATCTGGGAGGCAATTACC
DMD-2	ChrX	No.5	DMD-2L	GTTGCATTTTAGATGAAAGAGAAGATGTTCAAAAGAAAA	GTTGCATTTT, ATGAAAGAGA, TGTTCAAAAG
		No.6	DMD-2R	CATTCACAAAATGGGTAAATGCACAATTT
DMD-3	ChrX	No.7	DMD-3L	CAGCATATTGAGAACCTCTTCAGTG	CAGCATATTG, AACCTCTTCA, ACCTACAGGA
		No.8	DMD-3R	ACCTACAGGATGGGAGGCGCCTCCT
DMD-4	ChrX	No.9	DMD-4L	CCACAAGAGTTCATGCCCTGAACAA	CCACAAGAGT, ATGCCCTGAA, TGTCAACAAG
		No.10	DMD-4R	TGTCAACAAGGCACTGCGGGTTTTG
DMD-5	ChrX	No.11	DMD-5L	CCAGTGAATATTGGAAGTACTGACATCGTAGATGGAAAT	CCAGTGAATA, GGAAGTACTG, TCGTAGATGG
		No.12	DMD-5R	CATAAACTGACTCTTGGTTTGATTTGGAATAT
DMD-6	ChrX	No.13	DMD-6L	CTGGATTGCAACAAACCAACAGTGA	CTGGATTGCA, AAACCAACAG, AAAGATTCTC
		No.14	DMD-6R	AAAGATTCTCCTGAGCTGGGTCCGA
DMD-7	ChrX	No.15	DMD-7L	CTTTAGGCCAGACCTATTTGACTGGAATAGTGT	CTTTAGGCCA, CCTATTTGAC, AATAGTGTGG
		No.16	DMD-7R	GGTTTGCCAGCAGTCAGCCACACAA
DMD-8	ChrX	No.17	DMD-8L	CATCAAATGCACTATTCTCAACAGGTAAAGTGTG	CATCAAATGC, TATTCTCAAC, TAAAGTGTGT
		No.18	DMD-8R	TAAAGGACAGCTACTATTCAAGATGTTTTCTGT
DMD-9	ChrX	No.19	DMD-9L	CACGGTCAGTCTAGCACAGGGATAT	CACGGTCAGT, AGCACAGGGA, GAGAGAACTT
		No.20	DMD-9R	GAGAGAACTTCTTCCCCTAAGCCTC
DMD-10	ChrX	No.21	DMD-10L	TTTGGAAGCTCCTGAAGACAAGTCA	TTTGGAAGCT, TGAAGACAAG, TTTGGCAGTT
		No.22	DMD-10R	TTTGGCAGTTCATTGATGGAGAGTGAAGTAAACC
DMD-11	ChrX	No.23	DMD-11L	GGGTACATGATGGATTTGACAGCCC	GGGTACATGA, GATTTGACAG, ATCAGGGCCG
		No.24	DMD-11R	ATCAGGGCCGGGTTGGTAATATTCT
DMD-12	ChrX	No.25	DMD-12L	CTTCAGTTTACATAGAGTTTTAATGGATCTCCAGAATCAGA	CTTCAGTTTA, TAGAGTTTTA, GATCTCCAGA
		No.26	DMD-12R	AACTGAAAGAGTTGAATGACTGGCTAAC
DMD-13	ChrX	No.27	DMD-13L	AAAGGACATATTTAGTTTACTAAGCAAAATAATCTGACC	AAAGGACATA, TAGTTTACTA, AAAATAATCT
		No.28	DMD-13R	TTAAGTTGTTCTTCCAAAGCAGCA
DMD-14	ChrX	No.29	DMD-14L	GAAATTGTTTGCTGATGCTGTGCTTGATTGTCTCT	GAAATTGTTT, TGATGCTGTG, GATTGTCTCT
		No.30	DMD-14R	TCTCCAGGTATTGGGAGATCGATGG
DMD-15	ChrX	No.31	DMD-15L	CAGTGAACAAGATTCACACAACTGG	CAGTGAACAA, TTCACACAAC, CTTTAAAGAT
		No.32	DMD-15R	CTTTAAAGATCAAAATGAAATGTTATCAAGTCTT
DMD-16	ChrX	No.33	DMD-16L	CAAGCGGATCTAGAAAAGAAAAAGCAATCCATG	CAAGCGGATC, GAAAAGAAAA, AATCCATGGG
		No.34	DMD-16R	GGCAAACTGTATTCACTCAAACAAG
DMD-17	ChrX	No.35	DMD-17L	CGGTGACCACAAGGGAACAGATCCT	CGGTGACCAC, GGGAACAGAT, GGTAAAGCAT
		No.36	DMD-17R	GGTAAAGCATGCTCAAGAGGAACTT
DMD-18	ChrX	No.37	DMD-18L	CTGGATTACTCGCTCAGAAGCTGTGTT	CTGGATTACT, CTCAGAAGCT, TTGCAGAGTC
		No.38	DMD-18R	GCAGAGTCCTGAATTTGCAATCTTT
DMD-19	ChrX	No.39	DMD-19L	CACAGTCCTTGTATTGAATTACTCATCTTTGCTCTC	CACAGTCCTT, ATTGAATTAC, TCTTTGCTCT
		No.40	DMD-19R	ATGCTGCAGGCCATAGAGCGAGAAA
DMD-20	ChrX	No.41	DMD-20L	ACAACTGAACAGCCGGTGGATCGAA	ACAACTGAAC, CCGGTGGATC, TTCTGCCAGT
		No.42	DMD-20R	TTCTGCCAGTTGCTAAGTGAGAGACTTAACTGGC
DMD-21	ChrX	No.43	DMD-21L	TAGCCCTGAAAGAGAAAGGACAAGG	TAGCCCTGAA, AGAAAGGACA, ACCCATGTTC
		No.44	DMD-21R	ACCCATGTTCCTGGATGCAGACTTT
DMD-22	ChrX	No.45	DMD-22L	CATACCTCAACTTAGTGTCACCGACTATGAAATC	CATACCTCAA, TAGTGTCACC, TATGAAATCA
		No.46	DMD-22R	ATGGAGCAGAGACTCGGGGAATTGC
DMD-23	ChrX	No.47	DMD-23L	GTGTCAAAAGCTAGAGGAGCAAATGAATAAACTCCGAAAA	GTGTCAAAAG, AGAGGAGCAA, AATAAACTCC
		No.48	DMD-23R	ATTCAGGTAATTCAAGATTTTACTTTCTACCCT
DMD-24	ChrX	No.49	DMD-24L	TTCTGAAGGAGGAATGGCCTGCCCT	TTCTGAAGGA, AATGGCCTGC, TGGGGATTCA
		No.50	DMD-24R	TGGGGATTCAGAAATTCTAAAAAAGCAGCTG
DMD-25	ChrX	No.51	DMD-25L	CAATGAAGGTGGGCAGAAGATAA	CAATGAAGGT, GCAGAAGATA, AATGAAGCAG
		No.52	DMD-25R	AGAATGAAGCAGAGCCAGAGTTTGC
DMD-26	ChrX	No.53	DMD-26L	GAGGTTTGGAGAAAACTGTAAGCCTCC	GAGGTTTGGA, AAACTGTAAG, CCAGAAAGAT
		No.54	DMD-26R	AGAAAGATCTATCAGAGATGCACGAATGGATGACA
DMD-27	ChrX	No.55	DMD-27L	GAAGCGAAAGTGAAACTCCTTACTGAGTCTGTA	GAAGCGAAAG, AAACTCCTTA, AGTCTGTAAA
		No.56	DMD-27R	AATAGTGTCATAGCTCAAGCTCCA
DMD-28	ChrX	No.57	DMD-28L	AAGTTTGGGCATGTTGGCATGAGTT	AAGTTTGGGC, GTTGGCATGA, ATTGTCATAC
		No.58	DMD-28R	ATTGTCATACTTGGAGAAAGCAAACAAGTGGCTAA
DMD-29	ChrX	No.59	DMD-29L	GATTCGCATATTGGCACAGACCCTA	GATTCGCATA, GGCACAGACC, ACAGATGGCG
		No.60	DMD-29R	ACAGATGGCGGAGTCATGGATGAGC
DMD-30	ChrX	No.61	DMD-30L	CAAGCAGTTGGCAGCTTATATTGC	CAAGCAGTTG, AGCTTATATT, GACAAGGTGG
		No.62	DMD-30R	AGACAAGGTGGACGCAGCTCAAATG
DMD-31	ChrX	No.63	DMD-31L	TAATCAGGGGAAGGAGGCTGCC	TAATCAGGGG, GGAGGCTGCC, AGAGTCCTGT
		No.64	DMD-31R	CAAAGAGTCCTGTCTCAGATTGATG
DMD-32	ChrX	No.65	DMD-32L	CAAAGAGTGTGGAACAGGAAGTAGTACAGT	CAAAGAGTGT, AACAGGAAGT, ACAGTCACAG
		No.66	DMD-32R	CACAGCTAAATCATTGTGTGGTATGTATTTC
DMD-33	ChrX	No.67	DMD-33L	GTCCCAAAGAACTTGATGAAAGAGTAACAGCTTTGA	GTCCCAAAGA, TTGATGAAAG, AACAGCTTTG
		No.68	DMD-33R	AATTGCATTATAATGAGCTGGGAGCAAAGGT
DMD-34	ChrX	No.69	DMD-34L	TGCTTGAAATTGTCCCGTAAGATGCGAAAGGAAAT	TGCTTGAAAT, TCCCGTAAGA, GAAAGGAAAT
		No.70	DMD-34R	GAATGTCTTGACAGAATGGCTGGCA
DMD-35	ChrX	No.71	DMD-35L	GAAACAGAAGGTGCACCTGAAGAGT	GAAACAGAAG, GCACCTGAAG, ATCACAGAGG
		No.72	DMD-35R	ATCACAGAGGTAGGAGAGGCCTTGA
DMD-36	ChrX	No.73	DMD-36L	CAGAATGTGGACCACATCACAAAGT	CAGAATGTGG, CACATCACAA, GGATCATTCA
		No.74	DMD-36R	GGATCATTCAGGCTGACACACTTTT
DMD-37	ChrX	No.75	DMD-37L	CCTAGTCTTAATTCTGTGTGAAATGGCTGCAAA	CCTAGTCTTA, TCTGTGTGAA, GCTGCAAATC
		No.76	DMD-37R	TCGATGGTTGAGCTCTGAGATTTGGGGCTCTACT
DMD-38	ChrX	No.77	DMD-38L	TTGAACCACTGGAGGCTGAAATTCA	TTGAACCACT, AGGCTGAAAT, GCAGGGGGTG
		No.78	DMD-38R	GCAGGGGGTGAATCTGAAAGAGGAA
DMD-39	ChrX	No.79	DMD-39L	AAAAACCAAAATGAAGACTGTACTTGTTGTTTTTGA	AAAAACCAAA, GAAGACTGTA, GTTGTTTTTG
		No.80	DMD-39R	TCAGAATGAAGACAATGAGGGTACTGTAAAAGAATTGTTG
DMD-40	ChrX	No.81	DMD-40L	CTCTAGAAATTTCTCATCAGTGGTATCAGTACAAG	CTCTAGAAAT, CTCATCAGTG, TCAGTACAAG
		No.82	DMD-40R	AGGCAGGCTGATGATCTCCTGAAATGCTTGG
DMD-41	ChrX	No.83	DMD-41L	GCGTAGGCAAGCTGAGGGCTTGTCT	GCGTAGGCAA, TGAGGGCTTG, GAGGATGGGG
		No.84	DMD-41R	GAGGATGGGGCCGCAATGGCAGTGG
DMD-42	ChrX	No.85	DMD-42L	CACTGTCCGTGAAGAAACGATGATGGT	CACTGTCCGT, AGAAACGATG, GTGATGACTG
		No.86	DMD-42R	GATGACTGAAGACATGCCTTTGGAAATTTCTTA
DMD-43	ChrX	No.87	DMD-43L	CAAGAAGACAGCAGCATTGCAAAGT	CAAGAAGACA, AGCATTGCAA, GCAACGCCTG
		No.88	DMD-43R	GCAACGCCTGTGGAAAGGGTGAAGC
DMD-44	ChrX	No.89	DMD-44L	GCTAACAGAAGCTGAACAGTTTCTC	GCTAACAGAA, TGAACAGTTT, AGAAAGACAC
		No.90	DMD-44R	AGAAAGACACAAATTCCTGAGAATTGGGAA
DMD-45	ChrX	No.91	DMD-45L	GCAATCCTCAAAAACAGATGCCAGT	GCAATCCTCA, AACAGATGCC, ATTCTACAGG
		No.92	DMD-45R	ATTCTACAGGAAAAATTGGGAAGCCTGAATCTGCGG
DMD-46	ChrX	No.93	DMD-46L	CTATGGTTGGAGGAAGCAGATAACATTGCTAGT	CTATGGTTGG, GAAGCAGATA, TTGCTAGTAT
		No.94	DMD-46R	ATCCCACTTGAACCTGGAAAAGAGC
DMD-47	ChrX	No.95	DMD-47L	TGCGCCAGGGAATTCTCAAACAATT	TGCGCCAGGG, TTCTCAAACA, AAATGAAACT
		No.96	DMD-47R	AAATGAAACTGGAGGACCCGTGCTTGTAAGTGC
DMD-48	ChrX	No.97	DMD-48L	CGCTTGAAGACCTTGAAGAGCAGTTAAATCAT	CGCTTGAAGA, TTGAAGAGCA, AAATCATCTG
		No.98	DMD-48R	CTGCTGCTGTGGTTATCTCCTATTAGGAATCAG
DMD-49	ChrX	No.99	DMD-49L	CCGCTAACTGTGAAGTTAATCTGCACTATATGGGTTC	CCGCTAACTG, AAGTTAATCT, CTATATGGGT
		No.100	DMD-49R	TTTTCCCCAGGAAACTGAAATAGCA
DMD-50	ChrX	No.101	DMD-50L	CACTTTTGAACAAATAGCTAGAGCCAAAGAGAATGGGAT	CACTTTTGAA, AATAGCTAGA, AAAGAGAATG
		No.102	DMD-50R	CCAGTATACTTACAGGCTCCAATAG
DMD-51	ChrX	No.103	DMD-51L	GTTGGAGGTACCTGCTCTGGCAGAT	GTTGGAGGTA, TGCTCTGGCA, TTCAACCGGG
		No.104	DMD-51R	TTCAACCGGGCTTGGACAGAACTTA
DMD-52	ChrX	No.105	DMD-52L	GCTTACTTCGATCCGTAATGATTGTTCTAGCCTCTTGA	GCTTACTTCG, CCGTAATGAT, TCTAGCCTCT
		No.106	DMD-52R	TTGCTGGTCTTGTTTTTCAAATTTTGGGCAGCG
DMD-53	ChrX	No.107	DMD-53L	GCTAAGGAAGAAGCTGAGCAGGTCT	GCTAAGGAAG, GCTGAGCAGG, TAGGACAGGC
		No.108	DMD-53R	TAGGACAGGCCAGAGCCAAGCTTGA
DMD-54	ChrX	No.109	DMD-54L	AGACCTCCGCCAGTGGCAGACAAAT	AGACCTCCGC, GTGGCAGACA, GTAGATGTGG
		No.110	DMD-54R	GTAGATGTGGCAAATGACTTGGCCC
DMD-55	ChrX	No.111	DMD-55L	GAGAGGCTGCTTTGGAAGAAACTCATAGAT	GAGAGGCTGC, TGGAAGAAAC, TAGATTACTG
		No.112	DMD-55R	TACTGCAACAGTTCCCCCTGGACCT
DMD-56	ChrX	No.113	DMD-56L	CAAGTGGAGTGAACTTCGGAAAAAGTCTCTCA	CAAGTGGAGT, ACTTCGGAAA, TCTCTCAACA
		No.114	DMD-56R	ACATTAGGTAGGAAAAGATGTGGAGCAAAAAGGC
DMD-57	ChrX	No.115	DMD-57L	CACTTCTGGTGTGGCTACAGCTGAAAGATGAT	CACTTCTGGT, GGCTACAGCT, AGATGATGAA
		No.116	DMD-57R	GAATTAAGCCGGCAGGCACCTATTG
DMD-58	ChrX	No.117	DMD-58L	CCTGTAATCATGAGTACTCTTGAGACTGTACG	CCTGTAATCA, AGTACTCTTG, CTGTACGAAT
		No.118	DMD-58R	AATATTTCTGACAGAGCAGCCTTTGGAAGG
DMD-59	ChrX	No.119	DMD-59L	TGACTGGCAGAGAAAAATAGATGAGACCC	TGACTGGCAG, AAAAATAGAT, ACCCTTGAAA
		No.120	DMD-59R	TTGAAAGACTCCAGGAACTTCAAGA
DMD-60	ChrX	No.121	DMD-60L	CACTTCGAGGAGAAATTGCGCCTCTGAAA	CACTTCGAGG, AAATTGCGCC, GAAAGAGAAC
		No.122	DMD-60R	GAGAACGTGAGCCACGTCAATGACC
DMD-61	ChrX	No.123	DMD-61L	CGAGGACCGAGTCAGGCAGCTGCAT	CGAGGACCGA, CAGGCAGCTG, GAAGCCCACA
		No.124	DMD-61R	GAAGCCCACAGGGACTTTGGTCCAG
DMD-62	ChrX	No.125	DMD-62L	AGCGTCTGTCCAGGGTCCCTGGGAG	AGCGTCTGTC, GGGTCCCTGG, AGAGCCATCT
		No.126	DMD-62R	AGAGCCATCTCGCCAAACAAAGTGC
DMD-63	ChrX	No.127	DMD-63L	GTTTTGTGTTTTAGCCACGAGACTCAAACAACTTG	GTTTTGTGTT, AGCCACGAGA, AAACAACTTG
		No.128	DMD-63R	CTGGGACCATCCCAAAATGACAGAG
DMD-64	ChrX	No.129	DMD-64L	GCAGCAAAGGGCCTTCTGCAGTCTT	GCAGCAAAGG, CTTCTGCAGT, CGGAGTTTCA
		No.130	DMD-64R	CGGAGTTTCATGGCAGTCCTATAAG
DMD-65	ChrX	No.131	DMD-65L	CCTCTCTGCGTGGATATGTGTCTG	CCTCTCTGCG, GATATGTGTC, ACTGGCTGCT
		No.132	DMD-65R	AACTGGCTGCTGAATGTTTATGATACGTACGTA
DMD-66	ChrX	No.133	DMD-66L	GAGGATCCGTGTCCTGTCTTTTA	GAGGATCCGT, CCTGTCTTTT, ACTGGCATCA
		No.134	DMD-66R	AAACTGGCATCATTTCCCTGTGTAAAGC
DMD-67	ChrX	No.135	DMD-67L	TGGAAGCAGCTCCGGACACTTGGCT	TGGAAGCAGC, CGGACACTTG, CAATGTTACT
		No.136	DMD-67R	CAATGTTACTGCCCCCAAAGGATGC
DMD-68	ChrX	No.137	DMD-68L	GCGGCCCTCTTCCTAGACTGGATGA	GCGGCCCTCT, CTAGACTGGA, GACTGGAACC
		No.138	DMD-68R	GACTGGAACCCCAGTCCATGGTGTG
DMD-69	ChrX	No.139	DMD-69L	CCGTGTTCTTTGGGAATTTGATTCGAAGAAATACATACG	CCGTGTTCTT, GGAATTTGAT, AAGAAATACA
		No.140	DMD-69R	TGTTTGTTTTTGCTCTTTATCAGGTACAGGAG
DMD-70	ChrX	No.141	DMD-70L	TATTTTGCGAAGCATCCCCGAATGG	TATTTTGCGA, CATCCCCGAA, GCTACCTGCC
		No.142	DMD-70R	GCTACCTGCCAGTGCAGACTGTCTT
DMD-71	ChrX	No.143	DMD-71L	AGTTTGCGTGTGTCTCCTTCACCACCTCATTTTTTG	AGTTTGCGTG, TCTCCTTCAC, CTCATTTTTT
		No.144	DMD-71R	TTTTGCAGTCCCGTTACTCTGATCAACTTCTGGCC
DMD-72	ChrX	No.145	DMD-72L	AGGCCTGCCTCGTCCCCTCAGCTTT	AGGCCTGCCT, TCCCCTCAGC, CACACGATGA
		No.146	DMD-72R	CACACGATGATACTCATTCACGCAT
DMD-73	ChrX	No.147	DMD-73L	CTTACATGCTCTCATTAGGAGAGATGCTATCATTTAG	CTTACATGCT, CATTAGGAGA, GCTATCATTT
		No.148	DMD-73R	ATAAGATCCATTGCTGTTTTCCATTTCTGCT
DMD-74	ChrX	No.149	DMD-74L	GCCTCGTAGTCCTGCCCAGATCTTG	GCCTCGTAGT, TGCCCAGATC, ATTTCCTTAG
		No.150	DMD-74R	ATTTCCTTAGAGAGTGAGGAAAGAGGGGA
DMD-75	ChrX	No.151	DMD-75L	GAGTCCCCGGGATGCTGAGCTCATT	GAGTCCCCGG, TGCTGAGCTC, GCTGAGGCCA
		No.152	DMD-75R	GCTGAGGCCAAGCTACTGCGTCAAC
DMD-76	ChrX	No.153	DMD-76L	GTGTCCTCTCCTTCTACCTCTCTAC	GTGTCCTCTC, TCTACCTCTC, AGAGGTCCGA
		No.154	DMD-76R	AGAGGTCCGACAGCAGTCAGCCTAT
DMD-77	ChrX	No.155	DMD-77L	TCTTCTCAGTCCTCCCCAGGACACA	TCTTCTCAGT, TCCCCAGGAC, AGCACAGGGT
		No.156	DMD-77R	AGCACAGGGTTAGAGGAGGTGATGG
DMD-78	ChrX	No.157	DMD-78L	CACGGCCATGGCTTCTGTCTGTCTC	CACGGCCATG, TTCTGTCTGT, ATCCTGCTTT
		No.158	DMD-78R	ATCCTGCTTTTTATGTTTGGCGTTTGTGTAA
DMD-79	ChrX	No.159	DMD-79L	CATGAACTGTGTTTCCATCCTTTGCA	CATGAACTGT, TTCCATCCTT, ATTTCTCTGC
		No.160	DMD-79R	TTTCTCTGCGAGTAGTTCCACACAG
SMN1,2-E1	Chr5	No.161	SMN1,2-E1LL	AGCGGCGGCAGTGGTGGCGGCGTCC	AGCGGCGGCA, GGTGGCGGCG, CGGAGCAGGA
		No.162	SMN1,2-E1LR	CGGAGCAGGAGGATTCCGTGCTGTT
SMN1,2-E2	Chr5	No.163	SMN1,2-E2LL	GATGATTCTGACATTTGGGATGATACAGCACT	GATGATTCTG, ATTTGGGATG, CAGCACTGAT
		No.164	SMN1,2-E2LR	GATAAAAGCATATGATAAAGCTGTGGCTTCA
SMN1,2-E3	Chr5	No.165	SMN1,2-E3LL	CCAAAAACCACACCTAAAAGAAAACCTGCTAAG	CCAAAAACCA, CCTAAAAGAA, CTGCTAAGAA
		No.166	SMN1,2-E3LR	AAGAATAAAAGCCAAAAGAAGAATACTGCAG
SMN1,2-E4	Chr5	No.167	SMN1,2-E4LL	ATTGCTTCAATTGATTTTAAGAGAGAAACCTGT	ATTGCTTCAA, GATTTTAAGA, AAACCTGTGT
		No.168	SMN1,2-E4LR	GTTGTGGTTTACACTGGATATGGAAATAGAGAG
SMN1,2-E5	Chr5	No.169	SMN1,2-E5LL	ATAAATCAGATAACATCAAGCCCAAATCTGC	ATAAATCAGA, ACATCAAGCC, ATCTGCTCCA
		No.170	SMN1,2-E5LR	TCCATGGAACTCTTTTCTCCCTCCA
SMN1,2-E6	Chr5	No.171	SMN1,2-E6LL	CACCACCACCACCCCACTTACTATC	CACCACCACC, CCCACTTACT, ATGCTGGCTG
		No.172	SMN1,2-E6LR	ATGCTGGCTGCCTCCATTTCCTTCT
SMN1,2-E7	Chr5	No.173	SMN1,2-E7LL	TATGTCCAGATTCTCTTGATGATGCTGATGCTTTGG	TATGTCCAGA, CTCTTGATGA, TGATGCTTTG
		No.174	SMN1,2-E7LR	GAAGTATGTTAATTTCATGGTACATGAGTGGC
SMN1,2-E8	Chr5	No.175	SMN1,2-E8LL	CTGGTGTCCACAGAGGACATGGTTT	CTGGTGTCCA, GAGGACATGG, AACTGGAATT
		No.176	SMN1,2-E8LR	AACTGGAATTCGTCAAGCCTCTGGT
SMN1-7	Chr5	No.177	SMN1-7L	TTTTAACTTCCTTTATTTTCCTTACAGGGTTTC	TTTTAACTTC, TTATTTTCCT, AGGGTTTCAG
		No.178	SMN1-7R	AGACAAAATCAAAAAGAAGGAAGGTGCTCA
SMN2-7	Chr5	No.179	SMN2-7L	TTTTAACTTCCTTTATTTTCCTTACAGGGTTTT	TTTTAACTTC, TTATTTTCCT, AGGGTTTTAG
		No.180	SMN2-7R	AGACAAAATCAAAAAGAAGGAAGGTGCTCA
SMN1-8	Chr5	No.181	SMN1-8L	CCTCACCACCGTGCTGGCCTCCCACCCCCATCC	CCTCACCACC, GCTGGCCTCC, CCCCACCCCA
		No.182	SMN1-8R	CAGTCTTTTACAGATGGTTTTTCAAAATAGAGTCCAGTA
SMN2-8	Chr5	No.183	SMN2-8L	CCTCACCACCGTGCTGGCCTCCCACCCCCATCT	CCTCACCACC, GCTGGCCTCC, CCCCACCTCA
		No.184	SMN2-8R	CAGTCTTTTACAGATGGTTTTTCAAAATAGAGTCCAGTA
ChrY_SRY_E1	ChrY	No.185	ChrY_SRY_E1L	GCAGCGAAGTGCAACTGGACAACAGGTTGTA	GCAGCGAAGT, AACTGGACAA, GTTGTACAGG
		No.186	ChrY_SRY_E1R	CAGGGATGACTGTACGAAAGCCACACACTCA
ChrY_UTY_TMSB4Y	ChrY	No.187	ChrY_UTY_TMSB4YL	GAGTGTGCAAGTTCTAGGATCCTGGAT	GAGTGTGCAA, TCTAGGATCC, ATATTCCACT
		No.188	ChrY_UTY_TMSB4YR	ATTCCACTACCAAATCCACCAAAAGGGACATCCAATCATGTCT
ChrY_UTY_E17	ChrY	No.189	ChrY_UTY_E17L	CCTGCCTACAAACTCTGTCTCTAATCGACAACCACA	CCTGCCTACA, CTCTGTCTCT, CGACAACCAC
		No.190	ChrY_UTY_E17R	TGGTGCTCTGACCAGAGTATCTAGCGTCT
ChrX_AMOT_E2	ChrX	No.191	ChrX_AMOT_E2L	CCAGTGCCAGCAGACCCTTTTGCCATTGTT	CCAGTGCCAG, GACCCTTTTG, TTGTTTCCAG
		No.192	ChrX_AMOT_E2R	TCCAGAGCCCAGCAGATGGTTGAGATCCTCT
ChrX_NR0B1_CXorf21	ChrX	No.193	ChrX_NR0B1_CXorf21L	GCACAATAGCTATACAATCTGATAACCTTGTTAGCTCAAATC	GCACAATAGC, TACAATCTGA, CCTTGTTAGC
		No.194	ChrX_NR0B1_CXorf21R	AAAGCTCCTAACAAGTAGGAGAGGTTAGTGAAGTGGAATAAAACTATTACAG
ChrX_PHEX_E9	ChrX	No.195	ChrX_PHEX_E9L	TGGCTGGGCTACATCAAGAAGGTCA	TGGCTGGGCT, ATCAAGAAGG, TTGACACCAG
		No.196	ChrX_PHEX_E9R	TTGACACCAGACTCTACCCCCATCT
Chr4_ATP8A1_E10	Chr4	No.197	Chr4_ATP8A1_E10L	CCGTTCCACTGGGAGCAGATCAGATTCTTCTT	CCGTTCCACT, GAGCAGATCA, TCTTCTTCGA
		No.198	Chr4_ATP8A1_E10R	CGAGGAGCTCAGTTGAGAAATACACAGTGGGTTC
Chr5_IL13_IL4	Chr5	No.199	Chr5_IL13_IL4L	CATTGTCACTGCAAATCGACACCTAT	CATTGTCACT, AAATCGACAC, TTAATGGGTC
		No.200	Chr5_IL13_IL4R	TAATGGGTCTCACCTCCCAACTGCTTCCCCCT
Chr6_PKHD1_E61	Chr6	No.201	Chr6_PKHD1_E61L	TGCACTTTCCATCCTAGTCCAGCCTTCAGA	TGCACTTTCC, CCTAGTCCAG, TCAGATGGAG
		No.202	Chr6_PKHD1_E61R	TGGAGAAGTGGGAAATGAGCTTCCAGTGCAGCCA
Chr6_EYS_E23	Chr6	No.203	Chr6_EYS_E23L	GAACTCAGCGATATTAGCCAGCTGGTA	GAACTCAGCG, ATTAGCCAGC, TATGCACTAA
		No.204	Chr6_EYS_E23R	TGCACTAATGGGAGCTCAAACTATCACTTCTGGGCAT
Chr7_CCM2_E2	Chr7	No.205	Chr7_CCM2_E2L	CTGGAATTGTCTCGCCATTTAAACGAGTAT	CTGGAATTGT, CGCCATTTAA, AGTATTCCTA
		No.206	Chr7_CCM2_E2R	TCCTAAAAGGTGAAAAGAGTAGAGATAAGAAAGCCCATGAGAAGGT
Chr8_EYA1_E15	Chr8	No.207	Chr8_EYA1_E15L	TGGTCTGCTTGGTCCAGCTAAGAGGGA	TGGTCTGCTT, TCCAGCTAAG, GAAGCCTGGC
		No.208	Chr8_EYA1_E15R	AGCCTGGCTGCAGTTGAGGGCCGAAATTGAAGCCC
Chr9_GLDC_E20	Chr9	No.209	Chr9_GLDC_E20L	CGTTTTTGCCCAATCATCCCGTCAT	CGTTTTTGCC, ATCATCCCGT, TTCACTAAAG
		No.210	Chr9_GLDC_E20R	TTCACTAAAGCGGAATGAGGATGCC
Chr13_ATP7B_E14	Chr13	No.211	Chr13_ATP7B_E14L	CGCAGTCCCCACCACAGCCAGAACCTTCCTGA	CGCAGTCCCC, CACAGCCAGA, TTCCTGAGGG
		No.212	Chr13_ATP7B_E14R	GGGGCAGTGTGGCCACATCCCCCAGCAGGAGCACCCGCATG
Chr17_BRIP1_E17	Chr17	No.213	Chr17_BRIP1_E17L	TACAATGACCACCATTCAAAATTGAGAGGTCT	TACAATGACC, CATTCAAAAT, GAGGTCTTCT
		No.214	Chr17_BRIP1_E17R	TCTACCTGGCCGTCAGTGGTATGAAATTCAAGCATACAGGG
Chr18_TCF4_I13	Chr18	No.215	Chr18_TCF4_I13L	GGAGTCCAAAGTCAATATTTCCTCACCGAA	GGAGTCCAAA, CAATATTTCC, CCGAAGCAAG
		No.216	Chr18_TCF4_I13R	GCAAGTGCTTTCCCCAGAGCATCTCCAGTCTGGGAGCTGC

## Sheet: Supplemental Table 3
Supplementary Table 3 | Reads for each pair of probes in each sample.
	sample1	sample2	sample3	sample4	sample5	sample6	sample7	sample8	sample9	sample10	sample11	sample12	sample13	sample14	sample15	sample16	sample17	sample18	sample19	sample20	sample21	sample22	sample23	sample24	sample25	sample26	sample27	sample28	sample29	sample30	sample31	sample32	sample33	sample34	sample35	sample36
DMD-1a	10468	8678	8919	10123	9439	7304	10840	9560	9676	9831	10293	13883	7735	11042	8272	9944	7828	8483	11355	9617	8347	6713	9027	8619	11431	10709	10116	10134	11729	10996	9883	11241	11831	8429	9465	11283
DMD-1b	8848	7524	7317	8146	7041	5671	8780	7646	7463	7888	8564	11273	6456	8984	6532	8189	6015	6693	9029	7438	12971	5753	7318	6374	9137	7798	8271	8277	9319	8693	8286	8819	10212	6869	7334	9199
DMD-2	6665	7621	7894	8593	8304	6307	9245	8137	8318	8412	8261	11546	6838	9361	7041	8270	6786	8094	9646	8614	11996	6167	8342	7837	9935	9743	9339	9225	11329	10906	9510	9352	10608	7301	6964	10268
DMD-3	10184	8116	8815	9589	8662	6584	10343	9312	9335	9328	9742	4	7525	2	15385	9237	6876	7593	15747	8869	7453	6655	8657	7390	11153	9560	9917	9608	11010	10366	10469	10297	11726	8256	9214	10680
DMD-4	9808	7650	8208	8911	8539	6053	10137	8400	8527	8453	8273	5	6752	39	14819	8069	6811	7142	14449	7810	6791	6087	8388	6541	10045	9060	8881	9126	9993	9603	9295	9445	10726	7302	8368	10002
DMD-5	7036	6784	7372	7967	8090	6053	8250	7598	7812	7950	7979	75	6419	126	14293	7857	6457	7424	13213	7325	6558	5808	7772	6019	9277	8463	8603	8152	9104	8665	8459	8385	9558	6629	6046	9033
DMD-6	9383	7742	7993	8540	8262	6137	9431	8585	8653	8759	9212	4	6927	3	14498	8808	6792	7727	15231	8649	7264	5974	8139	7164	10214	9221	9301	9092	10308	9692	9348	9982	10614	7653	8226	10463
DMD-7	8945	7398	7720	8220	7974	6117	9095	7992	8060	8667	8359	1	6763	9	14568	8365	6703	7271	14772	8637	6927	5897	7922	7017	9829	8567	8652	8582	10329	9457	8818	9663	10385	7420	7927	9852
DMD-8	9426	8975	8847	8932	9186	7107	10596	8845	9277	9263	9781	3	7225	26	8010	9269	7447	8184	10182	8899	7730	6665	8765	7552	11155	10035	10136	10053	10861	10286	9601	9788	11440	8392	7955	10632
DMD-9	9816	8452	7992	8955	8245	6185	9972	8696	8453	8421	9128	4	7071	0	7289	8871	7081	7548	10148	8872	7534	6237	8432	7334	10107	8903	9606	9235	10803	9804	9281	10205	11142	8207	8391	10519
DMD-10	9206	7867	8432	8686	8603	6329	10045	8499	8180	8947	9359	0	7199	2	7610	8869	6670	7601	10225	8926	7346	6444	8414	7242	10244	9256	9153	9388	10487	10076	9761	9620	11628	7784	8089	10277
DMD-11	9119	7019	7513	8102	7921	6154	8887	8050	7729	8226	8613	0	6497	2	6794	8182	6349	7270	9582	8112	6794	5752	7330	6459	9380	8922	8919	8525	9597	9299	9046	8962	10148	7054	7564	9385
DMD-12	7579	8269	8561	8577	8480	6786	9375	8432	8254	8707	9010	119	6741	226	7544	8746	7032	8014	9527	8871	7192	6368	8131	7189	10461	9010	9544	9383	10795	10106	9718	10065	11031	8703	7287	10626
DMD-13	7635	7916	8755	8810	8373	5779	9806	8508	9314	8989	9467	59	7453	59	8376	9466	7287	8252	10646	9551	7920	6784	9131	7920	10494	9414	10148	9722	11264	10704	9682	10534	11418	7539	7973	10414
DMD-14	10437	9334	9682	10666	9597	7397	10579	9384	9842	9609	10804	166	8058	119	8430	169	7842	8828	11600	9768	8596	7398	9831	8841	11840	10305	10752	10587	12448	11689	10566	11114	12438	9554	9246	11707
DMD-15	9112	8228	8908	9093	9138	6858	10452	8875	9156	9525	9637	0	7610	2	7830	5	7193	8014	10635	9406	7907	6702	8766	7824	10939	10034	10143	9817	11337	10308	10056	10423	10999	8239	8227	11102
DMD-16	9960	8897	9292	9981	9557	7356	10693	9681	9402	10087	10174	1	8072	2	8338	0	7856	8467	11097	9854	8546	7028	9188	7919	11461	10961	10761	10265	12151	11140	10813	11498	12040	8989	9307	11698
DMD-17	7678	6662	6434	6531	6411	5328	7726	6753	6742	6956	7120	1	5824	0	5597	0	5538	6157	7762	6724	5762	4936	6369	5501	7972	7241	7335	7050	8016	7679	7316	7478	8697	6312	6405	8160
DMD-18	9516	7795	8115	8565	8422	6226	9884	8814	8761	8799	9330	0	7375	1	7655	4	7187	7779	10206	1	7370	6537	8459	7269	10254	9000	9465	9039	10396	10515	9433	9978	10752	7730	8266	10424
DMD-19	8537	7808	7964	8527	8495	6439	9427	8256	8629	8299	9047	114	7066	137	7651	116	7118	8231	10092	37	7298	6405	8469	7188	10296	9379	9031	9284	10432	10047	9238	10277	10953	7586	7902	10174
DMD-20	9879	8187	8613	9435	8888	7272	10304	9193	8844	9514	9826	1	7715	1	8049	4	7397	8284	10859	4	7454	6440	8862	7897	10129	9845	10008	10067	11049	10640	10190	10123	11844	8016	8982	11059
DMD-21	9861	8585	9257	9648	9270	7062	10764	9857	9810	9892	10199	1	7730	3	8250	1	7335	8563	11184	2	8069	6777	9311	7871	11384	10105	10454	10858	11988	11323	10446	11126	12350	8959	9886	11707
DMD-22	9466	8423	8169	9127	8573	6615	9925	9210	9095	8896	9812	1	7439	5	7751	15	7156	8060	10345	2	7441	6442	8521	7792	10570	9568	9683	9647	10792	10272	10538	10152	11301	8189	8389	10774
DMD-23	6176	6975	6930	7507	7600	5698	8204	7446	7478	7644	7746	27	6337	36	6912	28	6281	7154	8549	6	6949	5473	7376	6440	8789	8497	8458	8148	9351	8835	7877	8387	9442	6759	6123	9298
DMD-24	7741	7430	7505	8269	8176	5968	9194	7619	8033	8273	7906	2	6496	1	7461	3	6631	7214	9278	1	6926	5869	7947	7006	9448	8884	8786	8842	9925	9346	8470	9176	10498	6726	6937	9474
DMD-25	10915	8987	9351	10671	9861	7215	11443	10284	10046	11031	10494	1	8132	3	8649	1	7512	9011	11663	1	8595	6923	9502	8384	12268	11209	11098	11296	12157	11966	11294	11413	12998	8776	10552	12107
DMD-26	7982	7270	7317	7970	7814	5740	8896	7843	7713	8367	8464	0	6512	9228	6837	0	6248	7167	9266	1	6509	5667	7725	6811	9131	8740	8487	8437	9544	9582	8468	8817	10223	7094	7447	9535
DMD-27	10140	9224	9078	10227	8752	7000	10846	9000	9437	9665	10124	0	7766	11093	8336	10	7682	8216	10929	3	8318	6799	9206	8251	11394	10474	9761	9964	11609	10620	9842	11050	12563	9308	8824	11576
DMD-28	9748	8583	8580	9810	9063	6226	10753	8900	9099	9570	10219	5	7507	10540	7989	1	7661	8236	10724	2	7863	6780	8893	7920	10875	10284	10170	9978	11038	10884	10172	10592	11664	8467	8934	11102
DMD-29	10288	8390	8361	9904	8552	7021	10611	9083	9275	9669	10126	2	7366	10560	8155	1	7130	8178	10981	1	7544	6884	8885	7857	10894	10146	10338	9704	11111	11040	9976	10883	11866	8922	9786	11186
DMD-30	10953	8931	9130	10560	9247	7325	11402	9832	9655	10178	0	2	7962	10882	8345	5	7788	8211	11417	1	7994	7289	9194	7989	11641	10631	10588	10207	11658	11267	10926	11097	11980	9038	9962	11645
DMD-31	10429	8768	8950	10374	9517	7207	11106	9793	9615	10523	0	2	8049	10911	8406	9840	7863	8618	11452	2	8277	6870	9271	8556	11123	10787	10868	10799	11657	11450	11043	11447	12576	9386	10027	11960
DMD-32	9819	9179	9146	10020	9604	7515	11311	9646	10307	10766	3	2	8194	11836	8661	10571	7882	8800	11449	1	8576	7284	9494	8636	11792	10655	10983	10818	12151	11656	10582	11284	12357	8988	9262	12471
DMD-33	8741	8397	8517	8991	8489	6744	9765	8634	8887	9127	66	66	7417	10173	7714	8801	7005	8071	10160	20	7827	6588	8659	7611	10659	9522	9958	9621	10803	10551	9510	9999	11328	8283	7583	10826
DMD-34	9298	8062	8185	9188	8766	7041	10438	8481	8753	9013	45	31	7412	9833	7458	8987	6868	7839	10527	16	7657	6248	8326	7645	10361	9797	9704	10020	10485	10130	10322	10478	11519	8420	8184	10709
DMD-35	11990	9885	10070	10990	10490	8179	12538	10631	10611	11572	0	0	8788	12617	9340	11132	8732	9769	12833	2	9110	7681	10336	9372	12878	12289	12076	12185	13081	12932	11747	11996	14047	10009	11076	13156
DMD-36	10994	9464	9723	10537	9989	7903	12046	10446	10126	10416	1	12	8637	12092	8750	10728	8445	9170	11825	1	8698	7546	9761	8723	12066	10946	10940	11206	12604	11865	11222	11862	13348	8916	10016	12433
DMD-37	6473	5919	6276	6676	7164	5057	7514	6406	6804	6866	6	10	5768	7425	5991	7024	5749	5852	7288	8	5650	4839	6503	4997	7651	6989	7414	7300	7755	7060	6865	7349	8045	5942	5662	7868
DMD-38	10288	8078	8328	9495	8650	6712	10370	9362	9265	9674	3	1	7268	10799	7576	9427	7308	8210	10707	1	7751	6519	9015	7867	10621	10159	10148	10034	11132	11018	10145	10619	11417	8773	8866	11133
DMD-39	7197	7555	7745	8653	8440	6685	8777	7948	8329	8399	137	131	7094	9697	7226	8540	6895	7809	9219	68	7271	6156	8024	6811	9857	9183	9016	9005	9764	9504	9243	8614	10417	7581	6533	9811
DMD-40	9278	8139	8150	9308	8499	6878	10271	8873	9000	9397	63	49	7430	10276	7737	9111	7305	8341	10600	25	7606	6607	8882	7687	10285	9724	9788	9997	10863	10410	10292	10165	11541	7972	8467	10900
DMD-41	10641	8121	8083	9233	8628	6730	10219	9090	8829	9137	2	0	7449	10250	7577	9652	6930	7878	10427	0	7417	6267	8719	7243	10352	9542	9472	9500	10280	10258	9830	10382	11236	8582	9343	10365
DMD-42	9610	8631	8707	9397	8791	7151	10218	8979	8873	9465	6	0	7383	10359	7670	9276	7280	7910	10263	8646	7385	6575	8820	7299	10583	9495	9685	9622	10558	10979	9651	10466	12140	8230	8594	10874
DMD-43	11889	9349	9578	11071	10080	7419	12099	10622	10304	11289	0	2	8757	12046	9059	10892	8248	9056	11974	10626	8748	7643	10110	8762	11851	11251	11188	11347	12377	12725	12361	12523	13188	9562	10444	12766
DMD-44	9958	9080	9283	10298	9593	7482	11021	9563	9750	9917	0	1	8126	11456	8541	10080	7947	8874	11572	9762	8419	7075	9434	8635	11440	10712	10775	10841	11820	11444	10791	11336	12712	9203	8852	11737
DMD-45	8653	8382	8787	9258	8809	6516	10026	8827	8770	9065	9623	12794	7113	10357	7449	8791	7061	8186	10313	8867	7485	6289	8418	7528	10392	9070	9764	9739	11110	10653	10005	10055	11817	8356	8382	10710
DMD-46	8486	7527	7765	8237	8419	6331	9455	8502	8077	8631	9307	12350	7505	9767	7600	8513	6815	7777	9905	9052	7568	6376	8383	7298	10006	8924	9327	9056	10403	9842	9159	9840	10464	6679	7687	10267
DMD-47	8126	7228	7692	8372	7839	6175	9201	8031	7812	8723	8700	11881	6575	9361	6763	8196	6599	7234	9565	8231	6931	6193	7851	6918	9548	8959	8933	8867	9948	9683	9063	9592	10656	6705	7775	10035
DMD-48	8013	7281	7316	8166	7777	6004	8947	7708	7768	8166	8670	11944	6532	9405	6876	7970	0	0	9572	8087	6576	5722	7681	6805	9706	8492	8731	8458	9603	9157	9094	9197	10377	7510	7407	9706
DMD-49	10314	8598	9184	11672	10301	11358	10164	9292	9650	9923	10297	14067	7977	12040	7962	10105	2076	1602	10708	8923	8566	7045	9900	8342	12380	9961	10203	10842	11714	11599	13628	13284	12163	13564	8678	10965
DMD-50	8498	7596	8400	9081	8747	6348	9686	9101	8362	8924	9413	12611	7122	10172	7680	9084	54	61	9880	8835	7438	6513	8445	7524	9679	9549	9672	9373	10638	9907	9407	10091	10760	6964	7878	10393
DMD-51	8448	6782	7109	7590	7383	5659	8622	7530	7655	7686	8099	11159	2	8677	6266	7629	5911	6591	8813	7173	6193	5503	7230	6363	8927	8061	8185	7856	9142	8563	7986	8620	9552	7091	7205	8719
DMD-52	7280	7255	7387	8051	7416	6117	8346	7190	7421	7824	8474	11272	6486	9722	7024	8296	6329	7020	9155	7882	6905	5607	7614	6415	8912	8202	8090	8059	9325	8520	8773	8569	9765	7070	6296	9306
DMD-53	11733	9451	10092	11064	10527	7721	12167	10564	10403	11134	11094	15025	8794	12056	9146	10670	8210	9185	12383	10725	8920	7577	9927	8927	12327	11860	11634	12007	12978	12424	12119	12218	13579	9182	11108	12308
DMD-54	10974	9377	9359	10497	9666	7455	11449	9703	9914	10401	10531	14793	8020	11209	8488	9964	7836	8684	11546	9983	8409	7468	9719	8585	11385	10458	11141	10608	12251	11961	11632	11489	12672	9698	10215	12111
DMD-55	8446	7446	7899	8434	8235	6196	9221	8053	8278	7956	8876	12273	6910	9504	7209	8422	6675	7574	10092	8379	6983	5763	7889	7280	9477	8566	9041	8976	9954	9775	8951	9543	10255	7352	7819	10160
DMD-56	8184	7831	8198	8549	8793	6927	9603	8942	8456	8922	8753	12257	7162	9663	7484	8399	6861	7610	10093	8594	7364	6448	8388	7190	10330	9347	9868	9133	10516	10240	9810	9897	10686	7270	7817	10562
DMD-57	8132	7362	7600	8388	7765	5816	9166	7738	7970	8304	8142	11514	6611	8734	7273	8067	6382	7352	9235	8357	6713	5675	7823	6830	9885	8498	8988	8875	10204	9369	8995	10586	10285	7253	7927	9715
DMD-58	7854	7034	7456	8025	7627	5859	8805	7736	7867	7674	7997	11616	6222	8854	6738	7804	6162	6855	8738	7739	6393	5790	7425	6098	8897	8317	8466	8361	9258	8791	8189	9145	9664	6915	7007	9240
DMD-59	8458	7829	8393	8883	8816	6856	9715	7159	8376	7629	9177	12523	6986	7293	7325	8742	6767	7892	10064	8713	7109	6483	8593	7181	10129	9833	9677	9465	9446	10121	9585	10245	11010	7472	7786	10495
DMD-60	10652	8503	8629	9787	9356	6856	10588	9283	9139	9410	9846	13209	7460	10007	7595	9151	7139	8016	10792	8743	7674	6794	8947	7463	11100	10078	10058	9976	11468	10946	10736	10452	11956	8569	9333	10832
DMD-61	8827	7192	7591	8012	6909	5622	8726	7572	7553	8010	8275	10784	6384	8916	6454	7464	5815	6685	9082	7562	6091	5542	6924	6189	9232	7860	8166	8069	9589	8940	8852	9029	9822	7433	7649	9034
DMD-62	10243	8424	8644	9457	8746	7061	10266	8901	8868	9233	9672	12698	7559	10163	7615	8705	6983	7813	10340	8852	7348	6512	8475	7173	10971	9763	9776	9732	10783	10264	10366	10835	11737	8071	8908	10985
DMD-63	9322	7826	8170	9136	8963	6828	9632	8289	8561	8673	8801	12523	7061	9623	7121	8722	6517	7602	10047	8619	7283	6435	8127	7154	9953	9335	9363	9301	10500	9951	9930	10221	10682	8322	8104	10529
DMD-64	9333	6938	7385	7965	7734	5602	8805	7825	7546	7519	8523	11648	6221	8361	6509	8057	6319	6648	8403	6542	5972	5885	7464	5543	8858	8331	8064	7852	8586	8490	7791	8203	9622	6427	7032	8260
DMD-65	7414	5784	6011	6311	6473	4784	7705	6207	6696	6549	6785	9170	4969	6376	5195	6265	5213	4846	6458	4903	4748	4750	5766	4235	7318	6653	6526	7057	6719	6559	6616	6531	7754	5428	5681	7145
DMD-66	8742	7550	7917	8576	8063	6050	9327	8058	7909	8236	8833	11905	6690	9483	6948	8776	6284	7326	9336	8104	7000	6218	8221	6821	9690	8890	8845	8806	9774	9839	9520	9733	10638	7422	7397	10127
DMD-67	10194	7592	8185	8849	8435	5943	9822	8176	8778	8789	9302	12832	7250	10104	7461	8954	6934	7359	10292	8355	7384	6206	8616	7551	9462	9254	9294	9045	10535	9662	9786	10556	11005	7295	8388	10543
DMD-68	8432	6731	6739	7594	6674	5517	8048	6765	7155	7340	7844	10509	5955	8492	6274	7348	5831	6272	8507	7068	6127	5189	6847	5898	8617	7564	7798	7554	8718	8241	8232	8270	9144	6273	6981	8754
DMD-69	7074	6579	6679	7349	7709	7216	7386	6921	6734	7070	7308	10097	5731	8660	5958	7217	6267	6548	7825	6580	6260	5262	7011	5669	8738	7540	7557	7457	8469	8130	8776	8411	8883	8527	5627	8316
DMD-70	10771	8689	9174	9474	9261	7208	10647	9331	9243	9445	10105	13624	7600	10803	7835	9547	7625	8182	10474	8618	7806	7052	8752	7555	11737	10232	10153	9711	10915	10370	10254	10448	12225	8731	8829	10610
DMD-71	8200	6894	7404	7617	7161	5648	8152	7268	7110	7025	7737	10541	6013	8550	6436	7329	5880	6411	8082	6899	6341	5496	6990	5889	8612	7825	7764	7535	8924	8378	7550	7983	9389	6412	6148	8762
DMD-72	11202	8977	8931	10159	8764	7151	10777	8746	9556	9127	9915	13036	7711	10579	8156	9462	7585	8458	10860	9066	7757	6522	8708	7941	10968	9625	10053	9467	11138	10608	9822	10753	12097	9044	8918	11008
DMD-73	8787	8995	9115	9494	9062	7733	10360	9234	9204	9414	9604	12825	7384	10907	7758	9354	7466	8290	10288	9163	7857	6688	8853	7815	10819	9989	10311	9720	11317	10334	10151	10315	11714	9190	7628	11126
DMD-74	3050	2350	2351	5620	1638	1126	3827	2265	4732	3086	3571	4339	2244	2711	3635	3304	2347	2380	4254	2797	2307	1730	3803	3860	4323	2571	4158	4261	5009	3492	4557	6524	4975	4360	4737	3851
DMD-75	10187	8015	8531	8973	8331	6603	10290	8702	8601	9200	10144	12745	7381	10568	7610	8952	6879	7812	10577	8704	7115	6539	8534	7309	10116	9669	9924	9431	10592	10503	9863	10336	11290	7663	8761	10740
DMD-76	9813	7943	8491	9022	8675	6723	10375	8712	8672	8931	10140	13213	7520	10707	7870	9191	7317	8152	10778	9032	7354	6296	8793	7492	10367	9308	9645	9081	10893	10064	9676	10412	10992	7652	8490	10669
DMD-77	10687	8603	9246	9962	9082	6513	10665	9485	9160	9373	10245	13772	7748	10886	7905	9381	7399	8081	11065	8931	7704	6714	9366	7800	10793	10409	10054	10319	11424	11344	10630	11119	11772	8330	9824	11316
DMD-78	8742	7968	7840	8370	7490	5819	9061	7908	7730	7685	8483	11723	6735	9133	7055	8220	6634	7338	9310	8148	6823	5774	7503	6885	9401	8186	8617	8391	9507	8840	8247	8952	10310	7118	7375	9508
DMD-79	7915	8003	8058	9041	8256	6165	9666	7851	8484	8318	9416	12272	7481	9924	7792	8938	6623	7686	10031	9129	7160	6099	7999	7337	10300	8769	9418	9499	10981	9909	9408	10751	11055	8726	8505	10709
SMN1,2-E1	12403	3052	6921	11209	3453	10201	11853	10688	14328	7526	21638	29041	21828	22031	17227	26003	21431	17338	11930	24857	20466	10445	13562	20392	12078	11434	15362	15519	12580	16487	15815	16139	13132	22558	14371	16444
SMN1,2-E2	13202	3974	8937	14376	4410	14402	15724	13422	18709	9607	28347	38423	28958	29437	23159	34628	27213	22884	15475	35318	27428	14088	18077	28287	16175	15445	20277	20278	16630	21873	20857	21430	17165	31284	17489	21913
SMN1,2-E3	12617	3651	9054	13194	4424	13489	15197	13627	18003	9095	26878	37012	28433	28316	22463	33713	27031	23212	14754	33434	26805	13145	17636	26596	16298	15449	20259	19847	15880	21090	20644	20231	16178	27543	16379	21268
SMN1,2-E4	11816	3876	8800	13419	4444	13792	15081	13930	18400	9237	27680	38051	29525	28857	23132	34933	27561	24009	15464	36971	28345	13589	18136	29384	15886	15032	19971	20428	16798	21819	20804	20821	16570	29173	16619	22092
SMN1,2-E5	14783	4314	9915	14991	4866	15236	16779	15097	20320	10208	31310	42094	32269	33132	25137	38654	30820	26257	17284	40207	31144	14943	19992	32878	17592	16624	22181	22053	18929	23831	21816	23549	18855	33502	19740	23795
SMN1,2-E6	7427	1736	4003	6336	1814	6209	6335	6361	7820	4292	12977	10058	13450	11765	7050	16376	12481	7689	7871	15318	10014	5191	6643	13106	6243	6947	8784	8475	7551	9657	9858	9303	7872	12339	8206	9256
SMN1,2-E7	12354	3703	8224	12993	4450	12661	13672	12469	16789	8409	26866	35362	26476	27603	20943	32296	25248	22007	14556	33277	25478	12167	16693	26759	14442	13701	18636	18418	15486	19681	19224	19256	15593	27589	15679	20185
SMN1,2-E8	14693	3770	8370	13592	4402	12744	15374	13176	17807	8983	27825	36139	27886	27554	21385	32831	25205	22091	15189	33924	25982	13017	17606	26778	15869	13556	19453	19045	15979	20581	20452	21085	16296	28921	17941	21522
SMN1-7	3198	2955	3494	3728	3887	2714	4037	3622	3841	3836	15065	20458	12029	15980	12591	13848	11502	13443	8543	15467	17784	5550	7608	12115	9214	8701	8559	8248	9470	8839	8589	8273	9019	12160	6315	9246
SMN2-7	5490	78	3286	6475	127	7575	7196	6973	10011	3589	6980	9663	10885	7729	6063	13014	10547	6040	3972	14286	5883	5326	7006	11239	4197	4061	7901	7542	4203	8136	7611	8211	4034	10589	5754	8489
SMN1-8	240	252	215	311	377	239	364	240	383	284	1817	2073	1106	1204	1351	1088	466	1093	682	1172	970	446	686	715	814	712	790	814	741	599	756	904	782	1332	456	815
SMN2-8	653	7	338	1135	3	1183	1168	730	1841	112	1518	1724	1830	945	1207	2032	2082	856	591	2126	1606	684	991	1273	688	601	1260	1463	669	896	1249	1611	607	2001	894	1307
ChrY_SRY_E1	1	0	0	0	7	0	0	0	0	0	8417	12295	6897	9868	6567	8361	6907	7527	2	8530	6927	0	1	7149	0	0	0	0	0	0	0	0	0	7249	0	3
ChrY_UTY_TMSB4Y	2	0	0	0	0	0	0	2	0	0	9042	11818	6705	9749	7195	8620	6950	7228	3	8262	6795	0	0	7139	0	0	0	0	1	1	0	0	0	7747	1	9
ChrY_UTY_E17	177	114	170	299	97	210	98	92	140	39	8248	11718	6848	9233	6927	8213	6540	7486	78	7976	6657	54	136	7026	159	105	61	113	170	233	183	238	146	7254	47	46
ChrX_AMOT_E2	3933	3079	3298	3590	3458	2280	4060	3541	3900	3498	3680	4808	2761	3552	2756	3529	3062	2708	3310	2623	2458	2439	3452	2168	3732	3844	3440	3580	3515	3563	3441	3597	3979	2563	2986	3685
ChrX_NR0B1_CXorf21	6411	6944	7444	7572	7584	6086	8054	7253	7117	7631	7607	10559	6210	8754	6559	7438	6066	6972	8603	7676	6394	5699	7458	6318	9157	8007	8403	8223	9068	8036	7923	8110	9209	6839	5648	9150
ChrX_PHEX_E9	9536	7531	7979	8544	7580	6055	9307	8085	7855	8213	8520	11291	6433	9338	6772	8083	6107	6881	9356	7856	6346	5761	7845	6734	9130	8930	8906	8523	9845	9650	8883	9153	10002	7145	8317	9517
Chr4_ATP8A1_E10	8404	7244	7421	7763	7554	6230	8662	7837	7419	8049	16774	22931	13280	18299	13802	15929	12559	14373	9020	15856	13141	5740	7752	13233	9421	8175	8532	8363	9519	8999	8577	8913	9761	12910	7028	9230
Chr5_IL13_IL4	8736	7816	8077	8262	8277	6379	9211	8056	8087	8187	17252	23075	13628	18678	14037	16187	12813	14349	9589	16341	13274	6124	8414	13785	9546	8327	8788	8648	9795	9312	8766	9024	10186	13667	7605	9877
Chr6_PKHD1_E61	7270	6505	6605	7292	7074	4974	7755	6764	7184	7201	14402	20437	10909	14491	11325	13706	11794	11150	7133	10890	10717	5070	6460	9459	7802	7455	7312	7344	7262	7199	7219	7445	8281	11584	6310	7605
Chr6_EYS_E23	9794	8266	8397	9027	8955	6494	10055	8366	9022	9130	18769	25784	14976	20762	15089	18307	14455	16052	10281	17697	15202	6394	8551	15232	10331	9457	9589	9644	10691	10308	9584	10189	11529	17073	8296	10854
Chr7_CCM2_E2	6399	6636	7288	7142	7298	5351	8009	7463	7473	7686	14978	20866	12490	16772	12869	14248	11454	13177	8411	15197	12067	5511	7299	12065	8524	7963	8413	8164	8984	8364	7683	8073	8955	11393	5892	9280
Chr8_EYA1_E15	8324	6710	6897	7425	7184	5423	8680	7466	7446	7691	15257	20952	12055	16798	12664	15572	11748	13097	8497	14425	12246	5364	6602	12650	8718	8233	8062	8040	9043	8715	8221	8794	9180	12352	7236	8993
Chr9_GLDC_E20	17121	13598	14130	15450	13819	11050	16764	14695	14958	14699	31472	41287	23733	33088	24402	28880	22499	25868	17322	28661	23259	10488	14183	24042	16828	15874	15924	15641	17800	17438	16917	17024	18203	25426	14770	17403
Chr13_ATP7B_E14	6907	5809	6205	6595	6074	4921	7064	6309	5934	6443	13664	17776	10658	15219	10911	12756	10128	11365	7565	12643	10554	4669	6035	10799	7439	6818	6958	6812	7898	7178	7339	7120	8073	11054	6045	7663
Chr17_BRIP1_E17	7342	6981	7606	8024	7980	5981	8810	7761	8070	8090	16466	23224	12912	17600	13988	15419	12971	14391	9165	15988	13367	5950	7768	13233	9234	8726	8723	8836	9827	9667	8605	9227	9861	13415	6929	9735
Chr18_TCF4_I13	7314	6709	6886	6834	7112	5235	7993	6582	7095	6754	15706	20379	12248	17065	12537	14467	11245	12183	8462	14634	12297	4996	6614	11811	8299	7288	7734	7204	8621	8027	7486	8098	9185	13295	6260	8493
Random5	35	35	27	57	32	116	34	18	18	31	51	46	11	47	10	34	17	32	10	10	36	24	26	26	54	45	18	25	23	33	116	53	27	123	15	20
Random6	13795	10188	6957	17623	14109	31059	6136	8267	7396	9733	9837	9462	5987	13676	2939	9057	10704	8102	4725	2763	8039	6377	8416	6626	14269	8965	5623	9884	8213	12266	25849	16929	9083	37702	8843	6635
Random7	217	128	104	166	216	399	83	138	106	111	119	131	84	194	53	139	117	102	61	43	124	88	145	87	194	186	95	163	117	174	455	185	97	670	140	76
Random8	127	111	84	218	155	336	67	86	94	124	102	99	52	131	36	92	93	108	60	37	100	87	97	92	160	105	58	87	103	146	269	180	94	324	109	71

## Sheet: Supplemental Table 4
Supplementary Table 4 | Size of each fastQ file and the proportion of analysable reads.
Sample number	File size	All reads	Analysable reads	Proportion of Analysable reads	Mean ± standard deviation of reads on the reference
Sample1	30.3 MB	1115352	946845	0.8489	8761.1±3102.4
Sample2	24.3 MB	892867	760192	0.8514	7627.4±2208.3
Sample3	26.1 MB	954834	825453	0.8645	7951.2±2269.1
Sample4	31.1 MB	1132535	933486	0.8242	8381.4±2584.8
Sample5	26.4 MB	967638	812847	0.84	8132.7±2144.4
Sample6	25.5 MB	924339	710635	0.7688	6203.8±1797.7
Sample7	31.5 MB	1161344	1019598	0.8779	9300.3±2750.4
Sample8	27.8 MB	1027207	890946	0.8673	8129.9±2400.2
Sample9	29.4 MB	1081193	937683	0.8673	8268.8±2481.6
Sample10	28.1 MB	1026431	885260	0.8625	8393±2344.3
Sample11	31.7 MB	1196967	1038258	0.8674	17474±5135.9
Sample12	30.9 MB	1221840	1058449	0.8663	23671.1±6559.1
Sample13	29.4 MB	1106837	970872	0.8772	13688.9±3747.8
Sample14	32.0 MB	1218798	1037850	0.8515	18877.2±5293.2
Sample15	30.2 MB	1119608	995545	0.8892	14162.4±3816.1
Sample16	31.4 MB	1200214	1040686	0.8671	16547.1±4594.6
Sample17	29.2 MB	1084273	923826	0.852	13166.6±3480.8
Sample18	29.8 MB	1113403	966517	0.8681	14600.5±4239.1
Sample19	32.8 MB	1210635	1070606	0.8843	9544.5±2881.8
Sample20	27.9 MB	1083532	962149	0.888	16233.2±4774.3
Sample21	30.9 MB	1141615	989626	0.8669	13612.4±3647.0
Sample22	21.6 MB	792942	686556	0.8658	6030.6±1655.3
Sample23	28.6 MB	1054288	911817	0.8649	7967.8±2343.1
Sample24	30.3 MB	1130425	984489	0.8709	13630.9±3992.3
Sample25	34.4 MB	1253327	1064837	0.8496	9614.2±2676.6
Sample26	30.7 MB	1128811	976428	0.865	8831.6±2584.8
Sample27	31.7 MB	1171705	1029461	0.8786	9003.5±2549.0
Sample28	32.3 MB	1180348	1017191	0.8618	8869.6±2522.8
Sample29	34.3 MB	1257896	1096546	0.8717	9944±2931.7
Sample30	34.5 MB	1272338	1093436	0.8594	9520.7±2957.8
Sample31	34.6 MB	1273520	1046043	0.8214	9039.7±2866.6
Sample32	35.0 MB	1280972	1086485	0.8482	9390.7±2828.4
Sample33	35.5 MB	1310229	1144366	0.8734	10321.4±2940.2
Sample34	36.8 MB	1357279	1056080	0.7781	14216.9±4290.7
Sample35	27.9 MB	1025632	887402	0.8652	7637.1±2615.9
Sample36	35.0 MB	1285956	1127761	0.877	9913.3±2811.4

## Sheet: Supplemental Table 5
Supplementary Table 5 | Read number of each DMD and SMN locus in each sample.
	sample1	sample2	sample3	sample4	sample5	sample6	sample7	sample8	sample9	sample10	sample11	sample12	sample13	sample14	sample15	sample16	sample17	sample18	sample19	sample20	sample21	sample22	sample23	sample24	sample25	sample26	sample27	sample28	sample29	sample30	sample31	sample32	sample33	sample34	sample35	sample36
DMD-1a	0.119483	0.113774	0.112172	0.120779	0.116062	0.117734	0.116555	0.117591	0.117018	0.117133	0.0589047	0.0586496	0.0565056	0.0584938	0.0584082	0.0600951	0.0594535	0.0581007	0.118969	0.0592428	0.0613191	0.111316	0.113294	0.0632313	0.118897	0.121258	0.112356	0.114255	0.117951	0.115496	0.109329	0.119704	0.114626	0.0592886	0.123934	0.113817
DMD-1b	0.100992	0.0986444	0.0920238	0.0971914	0.0865764	0.0914117	0.0944056	0.0940479	0.0902549	0.0939831	0.04901	0.0476235	0.0471623	0.0475918	0.0461221	0.049489	0.0456838	0.0458409	0.094599	0.0458197	0.0952881	0.0953968	0.0918447	0.0467614	0.0950365	0.0882966	0.0918643	0.0933188	0.0937148	0.0913063	0.0916623	0.0939121	0.0989401	0.0483157	0.0960312	0.0927945
DMD-2	0.0760749	0.0999161	0.0992806	0.102525	0.102106	0.101663	0.0994054	0.100087	0.100595	0.100226	0.047276	0.0487768	0.0499529	0.0495889	0.0497161	0.0499785	0.0515395	0.0554365	0.101063	0.0530641	0.0881255	0.102262	0.104696	0.0574944	0.103337	0.11032	0.103726	0.104007	0.113928	0.11455	0.105203	0.0995879	0.102777	0.0513544	0.0911864	0.103578
DMD-3	0.116241	0.106406	0.110864	0.114408	0.106508	0.106129	0.111211	0.11454	0.112894	0.11114	0.0557514	1.68982e-05	0.0549715	1.05948e-05	0.108633	0.0558225	0.052223	0.0520051	0.164985	0.0546349	0.0547516	0.110354	0.10865	0.0542151	0.116005	0.108248	0.110146	0.108325	0.11072	0.108879	0.115811	0.109651	0.113609	0.0580717	0.120648	0.107734
DMD-4	0.111949	0.100296	0.10323	0.106319	0.104996	0.0975692	0.108996	0.103322	0.103123	0.100715	0.0473446	2.11228e-05	0.0493246	0.000206598	0.104636	0.0487638	0.0517294	0.0489161	0.151386	0.0481113	0.0498883	0.100935	0.105274	0.0479866	0.104481	0.102586	0.0986394	0.102891	0.100493	0.100864	0.102824	0.100578	0.10392	0.0513614	0.10957	0.100895
DMD-5	0.0803096	0.0889425	0.0927156	0.0950557	0.099475	0.0975692	0.0887068	0.0934575	0.0944756	0.0947218	0.0456621	0.000316842	0.046892	0.000667472	0.100922	0.0474826	0.0490408	0.0508476	0.138436	0.0451236	0.0481767	0.0963088	0.0975426	0.044157	0.0964927	0.0958264	0.0955517	0.0919094	0.0915527	0.0910122	0.0935761	0.0892905	0.0926037	0.0466276	0.0791662	0.09112
DMD-6	0.107098	0.101502	0.100526	0.101892	0.10159	0.0989232	0.101405	0.105598	0.104646	0.104361	0.0527183	1.68982e-05	0.050603	1.58922e-05	0.10237	0.0532299	0.0515851	0.0529228	0.159579	0.0532797	0.0533631	0.0990615	0.102149	0.0525571	0.106239	0.104409	0.103304	0.102507	0.10366	0.101799	0.103411	0.106297	0.102835	0.0538303	0.107711	0.105545
DMD-7	0.102099	0.0969924	0.0970923	0.0980743	0.0980486	0.0986009	0.0977925	0.0983038	0.0974748	0.103265	0.0478368	4.22456e-06	0.049405	4.76766e-05	0.102864	0.0505527	0.0509091	0.0497997	0.15477	0.0532058	0.0508874	0.0977846	0.0994252	0.0514786	0.102234	0.0970039	0.096096	0.0967575	0.103872	0.0993309	0.0975475	0.1029	0.100616	0.0521914	0.103796	0.0993816
DMD-8	0.107589	0.117668	0.111266	0.106569	0.112951	0.114559	0.113932	0.108796	0.112193	0.110366	0.0559746	1.26737e-05	0.05278	0.000137732	0.0565582	0.0560159	0.0565598	0.0560529	0.106679	0.0548198	0.0567865	0.11052	0.110005	0.0554035	0.116026	0.113626	0.112578	0.113342	0.109222	0.108038	0.106209	0.104231	0.110838	0.0590283	0.104163	0.10725
DMD-9	0.112041	0.110811	0.100513	0.106844	0.101381	0.099697	0.107222	0.106963	0.102228	0.100334	0.0522376	1.68982e-05	0.051655	0	0.0514673	0.0536106	0.05378	0.0516969	0.106323	0.0546534	0.0553466	0.103423	0.105826	0.0538042	0.105126	0.100808	0.106692	0.10412	0.108638	0.102976	0.102669	0.108671	0.10795	0.0577271	0.109872	0.10611
DMD-10	0.105078	0.103141	0.106047	0.103634	0.105783	0.102018	0.108007	0.10454	0.0989261	0.106601	0.0535596	0	0.0525901	1.05948e-05	0.0537338	0.0535985	0.0506585	0.0520599	0.10713	0.0549861	0.0539655	0.106855	0.1056	0.0531293	0.106551	0.104805	0.10166	0.105845	0.105461	0.105833	0.107979	0.102442	0.112659	0.0547517	0.105917	0.103669
DMD-11	0.104085	0.0920235	0.0944889	0.0966664	0.0973969	0.0991973	0.0955561	0.0990172	0.0934718	0.0980102	0.0492904	0	0.0474618	1.05948e-05	0.0479721	0.0494467	0.0482205	0.0497928	0.100393	0.0499717	0.0499104	0.0953802	0.0919953	0.047385	0.097564	0.101024	0.0990615	0.0961148	0.0965105	0.0976714	0.10007	0.0954348	0.09832	0.049617	0.0990428	0.0946708
DMD-12	0.0865074	0.108412	0.107669	0.102334	0.10427	0.109385	0.100803	0.103716	0.099821	0.103741	0.0515623	0.000502723	0.0492443	0.00119721	0.0532678	0.0528552	0.0534079	0.0548885	0.0998166	0.0546473	0.0528342	0.105595	0.102048	0.0527405	0.108808	0.10202	0.106003	0.105788	0.108558	0.106148	0.107504	0.107181	0.106875	0.0612159	0.0954158	0.107189
DMD-13	0.0871466	0.103784	0.110109	0.105114	0.102955	0.0931526	0.105437	0.104651	0.11264	0.107101	0.0541776	0.000249249	0.0544456	0.000312546	0.0591425	0.0572064	0.0553446	0.0565186	0.111541	0.0588362	0.0581822	0.112493	0.114599	0.0581033	0.109151	0.106595	0.112712	0.10961	0.113274	0.112429	0.107105	0.112175	0.110625	0.0530284	0.104398	0.105051
DMD-14	0.119129	0.122375	0.121768	0.127258	0.118005	0.119233	0.113749	0.115426	0.119026	0.114488	0.061829	0.000701277	0.0588652	0.00063039	0.0595238	0.00102133	0.0595598	0.0604637	0.121536	0.060173	0.0631483	0.122674	0.123384	0.06486	0.123151	0.116683	0.11942	0.119363	0.125181	0.122775	0.116884	0.118351	0.120507	0.0672017	0.121067	0.118094
DMD-15	0.104005	0.107874	0.112033	0.10849	0.112361	0.110545	0.112383	0.109165	0.110729	0.113487	0.0551505	0	0.0555925	1.05948e-05	0.0552872	3.02168e-05	0.0546307	0.0548885	0.111425	0.057943	0.0580867	0.111133	0.110018	0.057399	0.11378	0.113615	0.112656	0.110681	0.114008	0.108269	0.111243	0.110993	0.106565	0.0579522	0.107724	0.111991
DMD-16	0.113684	0.116645	0.116863	0.119085	0.117513	0.118572	0.114975	0.119079	0.113705	0.120183	0.0582236	4.22456e-06	0.0589675	1.05948e-05	0.0588742	0	0.0596661	0.0579912	0.116266	0.0607028	0.062781	0.116539	0.115314	0.0580959	0.119209	0.124111	0.11952	0.115732	0.122194	0.117008	0.119617	0.12244	0.116651	0.0632276	0.121866	0.118003
DMD-17	0.0876374	0.087343	0.0809186	0.0779225	0.0788299	0.0858828	0.0830726	0.0830638	0.0815354	0.0828786	0.0407463	4.22456e-06	0.0425454	0	0.0395201	0	0.042061	0.0421698	0.0813243	0.0414213	0.0423291	0.0818492	0.0799342	0.0403568	0.082919	0.0819897	0.0814683	0.079485	0.0806114	0.0806558	0.0809319	0.079632	0.0842618	0.0443979	0.0838669	0.0823137
DMD-18	0.108616	0.102197	0.10206	0.102191	0.103557	0.100358	0.106276	0.108415	0.105952	0.104837	0.0533936	0	0.0538758	5.2974e-06	0.0540516	2.41734e-05	0.0545851	0.053279	0.106931	6.16021e-06	0.0541418	0.108397	0.106165	0.0533274	0.106655	0.101907	0.105126	0.10191	0.104545	0.110444	0.104351	0.106254	0.104172	0.0543719	0.108235	0.105152
DMD-19	0.0974421	0.102368	0.100161	0.101737	0.104455	0.103791	0.101362	0.101551	0.104356	0.09888	0.0517741	0.0004816	0.0516185	0.000725743	0.0540233	0.000701029	0.054061	0.0563748	0.105736	0.000227928	0.0536129	0.106208	0.10629	0.0527331	0.107092	0.106198	0.100305	0.104672	0.104907	0.105528	0.102194	0.109438	0.106119	0.053359	0.103469	0.10263
DMD-20	0.11276	0.107337	0.108323	0.112571	0.109287	0.117218	0.110792	0.113076	0.106956	0.113356	0.0562321	4.22456e-06	0.0563595	5.2974e-06	0.0568336	2.41734e-05	0.05618	0.0567378	0.113772	2.46409e-05	0.0547589	0.106789	0.111223	0.0579345	0.105355	0.111475	0.111157	0.1135	0.111112	0.111756	0.112725	0.107798	0.114752	0.0563836	0.11761	0.111557
DMD-21	0.112554	0.112555	0.116423	0.115112	0.113984	0.113833	0.115738	0.121244	0.118639	0.11786	0.0583667	4.22456e-06	0.0564691	1.58922e-05	0.0582528	6.04336e-06	0.0557091	0.0586487	0.117177	1.23204e-05	0.0592768	0.112377	0.116858	0.0577438	0.118408	0.114419	0.11611	0.122418	0.120555	0.11893	0.115557	0.118479	0.119654	0.0630166	0.129447	0.118094
DMD-22	0.108046	0.110431	0.102739	0.108896	0.105414	0.106628	0.106717	0.113286	0.109992	0.105993	0.056152	4.22456e-06	0.0543433	2.6487e-05	0.0547294	9.06503e-05	0.0543496	0.0552036	0.108387	1.23204e-05	0.0546634	0.106822	0.106943	0.0571642	0.109942	0.108338	0.107547	0.108765	0.108528	0.107891	0.116575	0.108107	0.109491	0.0576005	0.109845	0.108682
DMD-23	0.0704934	0.0914466	0.0871567	0.0895674	0.0934499	0.0918469	0.0882122	0.0915878	0.0904363	0.0910759	0.0443287	0.000114063	0.046293	0.000190706	0.0488053	0.000169214	0.047704	0.0489983	0.0895699	3.69613e-05	0.051049	0.0907538	0.0925726	0.0472456	0.0914169	0.0962113	0.0939412	0.0918643	0.0940366	0.0927978	0.0871378	0.0893118	0.0914798	0.047542	0.0801744	0.0937932
DMD-24	0.0883565	0.097412	0.0943883	0.0986589	0.100532	0.0961991	0.098857	0.0937158	0.0971483	0.0985702	0.0452444	8.44912e-06	0.0474545	5.2974e-06	0.0526817	1.81301e-05	0.0503623	0.0494093	0.0972078	6.16021e-06	0.0508801	0.0973203	0.0997389	0.0513979	0.0982713	0.100593	0.0975843	0.0996888	0.0998089	0.0981651	0.0936978	0.0977137	0.101711	0.0473099	0.0908329	0.0955686
DMD-25	0.124585	0.117825	0.117605	0.127318	0.121251	0.1163	0.123039	0.126496	0.121493	0.131431	0.0600549	4.22456e-06	0.0594058	1.58922e-05	0.0610702	6.04336e-06	0.0570535	0.0617171	0.122196	6.16021e-06	0.063141	0.114798	0.119255	0.0615073	0.127603	0.126919	0.123263	0.127356	0.122255	0.125684	0.124938	0.121535	0.125933	0.0617294	0.138168	0.122129
DMD-26	0.0911073	0.0953143	0.0920238	0.0950915	0.0960813	0.0925239	0.0956528	0.0964711	0.0932783	0.0996902	0.0484377	0	0.0475714	0.0488844	0.0482757	0	0.0474534	0.0490874	0.0970821	6.16021e-06	0.0478167	0.0939707	0.0969527	0.0499674	0.0949741	0.0989628	0.0942633	0.0951227	0.0959775	0.100644	0.0936757	0.0938908	0.0990466	0.0498984	0.0975108	0.0961839
DMD-27	0.115739	0.120932	0.114171	0.12202	0.107615	0.112834	0.11662	0.110702	0.114128	0.115155	0.0579375	0	0.0567321	0.058764	0.0588601	6.04336e-05	0.0583446	0.056272	0.114506	1.84806e-05	0.0611061	0.112742	0.11554	0.0605316	0.118512	0.118597	0.108413	0.112339	0.116744	0.111546	0.108875	0.11767	0.121718	0.0654714	0.115541	0.116772
DMD-28	0.111265	0.112529	0.107908	0.117045	0.111439	0.100358	0.11562	0.109472	0.11004	0.114024	0.0584812	2.11228e-05	0.0548401	0.0558346	0.0564099	6.04336e-06	0.0581851	0.056409	0.112358	1.23204e-05	0.0577635	0.112427	0.111612	0.0581033	0.113114	0.116445	0.112956	0.112497	0.111002	0.114319	0.112526	0.112792	0.113008	0.0595559	0.116982	0.111991
DMD-29	0.117428	0.109998	0.105154	0.118166	0.105156	0.113173	0.114093	0.111723	0.112169	0.115203	0.057949	8.44912e-06	0.05381	0.0559405	0.057582	6.04336e-06	0.0541522	0.0560118	0.115051	6.16021e-06	0.0554201	0.114151	0.111511	0.0576411	0.113312	0.114883	0.114822	0.109407	0.111736	0.115958	0.110358	0.115891	0.114965	0.0627563	0.128138	0.112838
DMD-30	0.125019	0.117091	0.114825	0.125993	0.113701	0.118073	0.122598	0.120936	0.116764	0.121268	0	8.44912e-06	0.0581639	0.0576463	0.0589236	3.02168e-05	0.0591497	0.0562378	0.119619	6.16021e-06	0.0587259	0.120867	0.115389	0.0586095	0.121081	0.120375	0.117599	0.115078	0.117237	0.118342	0.120867	0.11817	0.11607	0.0635722	0.130442	0.117468
DMD-31	0.119038	0.114954	0.112562	0.123774	0.117021	0.116171	0.119416	0.120457	0.11628	0.125378	0	8.44912e-06	0.0587995	0.0577999	0.0593543	0.0594666	0.0597193	0.0590254	0.119985	1.23204e-05	0.0608049	0.113919	0.116356	0.0627691	0.115693	0.122141	0.120709	0.121753	0.117226	0.120264	0.122161	0.121897	0.121844	0.06602	0.131293	0.120646
DMD-32	0.112075	0.120342	0.115027	0.11955	0.118091	0.121135	0.12162	0.118648	0.124649	0.128274	1.71684e-05	8.44912e-06	0.0598587	0.0627	0.0611549	0.0638843	0.0598636	0.0602719	0.119954	6.16021e-06	0.0630014	0.120784	0.119155	0.0633561	0.122652	0.120646	0.121986	0.121967	0.122194	0.122428	0.117061	0.120161	0.119722	0.0632205	0.121276	0.125801
DMD-33	0.0997706	0.11009	0.107116	0.107273	0.104381	0.108708	0.104997	0.106201	0.107476	0.108745	0.000377704	0.000278821	0.0541826	0.0538904	0.0544682	0.0531876	0.0532028	0.0552789	0.106449	0.000123204	0.057499	0.109243	0.108675	0.0558364	0.110867	0.107817	0.110601	0.108472	0.108638	0.110822	0.105203	0.106478	0.109753	0.0582616	0.0992916	0.109207
DMD-34	0.106128	0.105698	0.10294	0.109624	0.107787	0.113495	0.112233	0.104319	0.105856	0.107387	0.000257525	0.000130961	0.0541461	0.0520893	0.0526606	0.0543116	0.0521623	0.0536899	0.110294	9.85634e-05	0.0562502	0.103605	0.104496	0.0560858	0.107768	0.110931	0.10778	0.11297	0.10544	0.1064	0.114185	0.111578	0.111603	0.0592253	0.107161	0.108027
DMD-35	0.136855	0.129599	0.126648	0.131124	0.128985	0.131839	0.134813	0.130764	0.128326	0.137877	0	0	0.064198	0.0668372	0.0659493	0.0672746	0.0663193	0.0669087	0.134454	1.23204e-05	0.0669243	0.127367	0.129722	0.0687555	0.133948	0.139148	0.134126	0.137379	0.131547	0.13583	0.129949	0.127743	0.136096	0.0704021	0.145029	0.132711
DMD-36	0.125487	0.124079	0.122283	0.125719	0.122825	0.12739	0.129523	0.128489	0.12246	0.124103	5.72279e-06	5.06947e-05	0.0630949	0.0640561	0.0617833	0.0648331	0.0641396	0.0628061	0.123893	6.16021e-06	0.0638976	0.125129	0.122506	0.0639943	0.125502	0.123941	0.121508	0.126342	0.12675	0.124623	0.124141	0.126316	0.129324	0.0627141	0.131149	0.125417
DMD-37	0.0738834	0.0776018	0.0789315	0.0796526	0.0880888	0.0815146	0.0807931	0.0787956	0.0822852	0.0818063	3.43367e-05	4.22456e-05	0.0421363	0.0393332	0.0423022	0.0424485	0.0436635	0.0400808	0.0763581	4.92817e-05	0.0415063	0.0802408	0.081616	0.0366594	0.0795802	0.0791363	0.0823458	0.0823036	0.0779867	0.0741542	0.0759428	0.0782583	0.0779449	0.0417953	0.0741381	0.0793681
DMD-38	0.117428	0.105908	0.104739	0.113287	0.106361	0.108192	0.111502	0.115155	0.112048	0.115263	1.71684e-05	4.22456e-06	0.0530941	0.0572066	0.0534938	0.0569707	0.0555041	0.056231	0.11218	6.16021e-06	0.0569407	0.108099	0.113143	0.0577145	0.110472	0.11503	0.112712	0.113128	0.111947	0.115727	0.112227	0.11308	0.110615	0.0617082	0.116091	0.112304
DMD-39	0.0821472	0.0990508	0.0974067	0.103241	0.103779	0.107757	0.0943733	0.0977626	0.100728	0.100071	0.000784022	0.000553417	0.051823	0.0513688	0.0510224	0.0516103	0.0523674	0.0534845	0.0965897	0.000418895	0.0534145	0.102079	0.100705	0.0499674	0.102525	0.103979	0.100139	0.101527	0.0981899	0.0998246	0.102249	0.0917291	0.100926	0.0533239	0.0855429	0.0989681
DMD-40	0.1059	0.106707	0.1025	0.111055	0.104504	0.110868	0.110437	0.10914	0.108843	0.111962	0.000360536	0.000207003	0.0542776	0.054436	0.0546306	0.055061	0.0554813	0.0571282	0.111059	0.000154005	0.0558755	0.109558	0.111474	0.0563939	0.106977	0.110105	0.108713	0.112711	0.109242	0.109341	0.113853	0.108245	0.111816	0.0560741	0.110867	0.109953
DMD-41	0.121457	0.106471	0.101658	0.110161	0.10609	0.108482	0.109878	0.111809	0.106775	0.108865	1.14456e-05	0	0.0544164	0.0542983	0.0535008	0.0583305	0.0526332	0.0539571	0.109246	0	0.0544871	0.10392	0.109428	0.0531366	0.107674	0.108044	0.105204	0.107107	0.103379	0.107744	0.108743	0.110556	0.108861	0.0603648	0.122337	0.104557
DMD-42	0.109689	0.113158	0.109505	0.112117	0.108094	0.115268	0.109867	0.110444	0.107307	0.112773	3.43367e-05	0	0.0539342	0.0548757	0.0541575	0.0560582	0.0552914	0.0541762	0.107528	0.0532612	0.054252	0.109027	0.110696	0.0535475	0.110077	0.107512	0.107569	0.108483	0.106175	0.115317	0.106762	0.111451	0.11762	0.0578889	0.11253	0.109691
DMD-43	0.135702	0.122571	0.12046	0.13209	0.123944	0.119588	0.130093	0.130654	0.124613	0.134505	0	8.44912e-06	0.0639715	0.0638124	0.0639651	0.0658242	0.0626434	0.0620253	0.125454	0.0654584	0.0642649	0.126737	0.126886	0.0642804	0.123266	0.127395	0.124263	0.127931	0.124467	0.133656	0.136741	0.133355	0.127773	0.067258	0.136753	0.128776
DMD-44	0.113662	0.119044	0.11675	0.122867	0.117956	0.120604	0.118502	0.117628	0.117913	0.118158	0	4.22456e-06	0.059362	0.060687	0.0603076	0.060917	0.0603573	0.0607787	0.121243	0.060136	0.061848	0.117318	0.118402	0.0633487	0.118991	0.121292	0.119676	0.122226	0.118866	0.120201	0.119373	0.120715	0.123162	0.0647328	0.115908	0.118396
DMD-45	0.0987661	0.109893	0.110512	0.110459	0.108316	0.105032	0.107803	0.108575	0.106061	0.108007	0.0550704	0.054049	0.0519618	0.0548651	0.052597	0.0531271	0.0536281	0.0560666	0.108052	0.0546226	0.0549866	0.104285	0.10565	0.0552275	0.10809	0.102699	0.108447	0.109802	0.111726	0.111893	0.110678	0.107074	0.11449	0.0587751	0.109754	0.108037
DMD-46	0.09686	0.0986837	0.0976582	0.0982771	0.10352	0.10205	0.101663	0.104577	0.0976804	0.102836	0.053262	0.0521733	0.0548254	0.0517397	0.0536632	0.0514471	0.0517598	0.0532653	0.103777	0.0557623	0.0555964	0.105727	0.105211	0.0535401	0.104075	0.101046	0.103593	0.102102	0.104616	0.103375	0.10132	0.104785	0.101382	0.0469793	0.100653	0.103568
DMD-47	0.0927509	0.0947636	0.0967401	0.0998878	0.0963887	0.0995358	0.0989323	0.0987835	0.0944756	0.103932	0.0497883	0.050192	0.0480316	0.0495889	0.0477532	0.0495313	0.0501192	0.0495462	0.100215	0.0507047	0.0509168	0.102693	0.0985341	0.0507523	0.0993114	0.101443	0.099217	0.0999707	0.10004	0.101705	0.100258	0.102144	0.103242	0.0471622	0.101806	0.101228
DMD-48	0.0914611	0.0954585	0.0920113	0.09743	0.0956263	0.0967794	0.0962012	0.0948105	0.0939435	0.0972954	0.0496166	0.0504582	0.0477175	0.049822	0.0485511	0.0481655	0	0	0.100288	0.0498177	0.0483089	0.0948828	0.0964005	0.0499233	0.100955	0.0961547	0.0969734	0.0953594	0.0965708	0.0961799	0.100601	0.0979373	0.100539	0.0528245	0.0969871	0.0979089
DMD-49	0.117725	0.112725	0.115505	0.139261	0.126662	0.183081	0.109287	0.114294	0.116704	0.118229	0.0589275	0.0594269	0.0582735	0.0637806	0.0562193	0.0610681	0.0157672	0.0109722	0.11219	0.0549676	0.0629279	0.116821	0.12425	0.0611992	0.128768	0.112788	0.113323	0.122238	0.1178	0.121829	0.150757	0.141459	0.117843	0.0954076	0.11363	0.110609
DMD-50	0.096997	0.0995883	0.105644	0.108347	0.107553	0.102324	0.104147	0.111945	0.101127	0.106327	0.0538686	0.0532759	0.0520276	0.0538851	0.0542281	0.0548978	0.000410129	0.000417794	0.103515	0.0544255	0.0546414	0.107999	0.105989	0.0551981	0.100674	0.108123	0.107425	0.105676	0.106979	0.104057	0.104063	0.107457	0.104249	0.048984	0.103154	0.104839
DMD-51	0.0964262	0.0889163	0.0894079	0.0905577	0.0907817	0.0912183	0.0927067	0.0926211	0.0925769	0.0915763	0.0463489	0.0471419	1.46104e-05	0.0459655	0.0442439	0.0461048	0.0448939	0.0451423	0.0923359	0.0441872	0.0454953	0.0912513	0.0907402	0.0466807	0.0928522	0.0912745	0.0909091	0.0885722	0.0919348	0.0899409	0.0883436	0.0917929	0.0925456	0.0498773	0.0943421	0.0879525
DMD-52	0.0830946	0.0951176	0.0929042	0.0960579	0.0911874	0.0986009	0.089739	0.088439	0.089747	0.0932205	0.0484949	0.0476192	0.0473815	0.0515013	0.0495961	0.0501357	0.0480686	0.0480805	0.0959191	0.0485548	0.0507258	0.0929758	0.0955596	0.0470622	0.0926962	0.0928711	0.0898539	0.0908609	0.0937751	0.0894892	0.0970497	0.0912499	0.0946093	0.0497295	0.0824397	0.0938739
DMD-53	0.133922	0.123909	0.126924	0.132007	0.12944	0.124456	0.130824	0.12994	0.12581	0.132658	0.0634886	0.063474	0.0642418	0.0638654	0.0645794	0.0644826	0.0623547	0.0629088	0.12974	0.0660683	0.0655285	0.125643	0.124589	0.0654909	0.128217	0.134291	0.129216	0.135373	0.130511	0.130495	0.134064	0.130107	0.131562	0.0645851	0.145448	0.124156
DMD-54	0.125258	0.122938	0.117706	0.125242	0.118854	0.120168	0.123104	0.11935	0.119896	0.123925	0.0602667	0.0624939	0.0585876	0.0593785	0.0599333	0.060216	0.0595142	0.0594774	0.12097	0.0614974	0.0617746	0.123835	0.121978	0.0629819	0.118419	0.118416	0.123741	0.1196	0.1232	0.125632	0.128677	0.122344	0.122774	0.0682146	0.133755	0.122169
DMD-55	0.0964034	0.0976217	0.0993435	0.100628	0.101258	0.0998743	0.0991473	0.0990541	0.100111	0.0947933	0.0507955	0.051848	0.0504789	0.0503464	0.0509024	0.0508971	0.0506965	0.0518749	0.105736	0.0516164	0.0512988	0.0955626	0.099011	0.0534081	0.0985729	0.0969926	0.100417	0.1012	0.100101	0.102671	0.0990188	0.101622	0.0993567	0.0517131	0.102382	0.102489
DMD-56	0.0934129	0.102669	0.103104	0.102	0.108119	0.111657	0.103255	0.109989	0.102264	0.106303	0.0500916	0.0517804	0.0523198	0.0511887	0.0528442	0.0507581	0.0521091	0.0521215	0.105747	0.0529409	0.0540977	0.106921	0.105274	0.0527478	0.107445	0.105836	0.109602	0.10297	0.105752	0.107555	0.108521	0.105392	0.103532	0.0511363	0.102356	0.106544
DMD-57	0.0928194	0.0965204	0.0955831	0.100079	0.0954787	0.093749	0.098556	0.0951795	0.0963864	0.0989396	0.0465949	0.0486416	0.0482946	0.0462675	0.0513543	0.0487517	0.0484711	0.0503544	0.0967573	0.0514809	0.0493153	0.0941034	0.0981827	0.0501067	0.102817	0.0962227	0.0998278	0.100061	0.102615	0.0984066	0.0995055	0.112729	0.0996473	0.0510167	0.103796	0.0979997
DMD-58	0.0896463	0.0922202	0.093772	0.0957477	0.0937819	0.0944421	0.0946744	0.0951549	0.0951408	0.0914333	0.0457651	0.0490725	0.0454529	0.0469031	0.0475767	0.0471623	0.0468002	0.0469504	0.0915501	0.0476739	0.0469645	0.0960103	0.0931876	0.0447366	0.0925402	0.0941732	0.0940301	0.0942658	0.0931014	0.0923356	0.0905893	0.0973836	0.0936307	0.0486393	0.0917495	0.0932081
DMD-59	0.0965404	0.102643	0.105556	0.105985	0.108402	0.110513	0.104459	0.0880577	0.101296	0.0908972	0.052518	0.0529042	0.051034	0.0386339	0.0517215	0.052831	0.0513952	0.0540529	0.105443	0.053674	0.0522244	0.107502	0.107847	0.0526818	0.105355	0.111339	0.10748	0.106713	0.094992	0.106305	0.106032	0.109097	0.106672	0.0525572	0.10195	0.105868
DMD-60	0.121583	0.11148	0.108524	0.11677	0.115042	0.110513	0.113846	0.114183	0.110524	0.112117	0.0563466	0.0558022	0.0544967	0.053011	0.0536279	0.0553027	0.0542205	0.0549022	0.11307	0.0538588	0.0563751	0.112659	0.112289	0.0547506	0.115454	0.114113	0.111712	0.112474	0.115326	0.114971	0.118765	0.111302	0.115837	0.0602733	0.122206	0.109267
DMD-61	0.100752	0.0942916	0.0954699	0.0955926	0.0849533	0.0906219	0.0938249	0.0931377	0.0913434	0.0954367	0.0473561	0.0455577	0.0466363	0.0472316	0.0455714	0.0451076	0.0441648	0.0457861	0.0951543	0.0465835	0.044746	0.091898	0.0868998	0.0454042	0.0960246	0.0889986	0.0906981	0.0909737	0.09643	0.0939007	0.0979236	0.0961483	0.0951615	0.0522828	0.100156	0.0911301
DMD-62	0.116915	0.110444	0.108713	0.112833	0.107541	0.113817	0.110384	0.109485	0.107247	0.110008	0.0553508	0.0536435	0.0552199	0.0538374	0.0537691	0.0526074	0.0530357	0.0535119	0.108335	0.0545302	0.0539802	0.107983	0.106366	0.0526231	0.114112	0.110546	0.10858	0.109723	0.108437	0.107807	0.114672	0.11538	0.113715	0.0567705	0.116641	0.110811
DMD-63	0.106402	0.102604	0.102752	0.109003	0.110209	0.110062	0.103567	0.101957	0.103534	0.103336	0.0503663	0.0529042	0.0515819	0.0509768	0.050281	0.0527101	0.0494965	0.0520667	0.105265	0.0530949	0.0535027	0.106706	0.101998	0.0524837	0.103524	0.1057	0.103993	0.104864	0.105591	0.10452	0.109849	0.108842	0.103494	0.058536	0.106114	0.106211
DMD-64	0.106528	0.0909615	0.0928791	0.0950319	0.0950976	0.0902995	0.0946744	0.0962496	0.0912587	0.0895866	0.0487753	0.0492077	0.0454456	0.0442915	0.0459597	0.0486913	0.0479926	0.0455327	0.0880402	0.0403001	0.0438718	0.0975856	0.0936771	0.040665	0.0921346	0.0943317	0.0895652	0.0885271	0.0863435	0.0891741	0.0861865	0.0873524	0.0932238	0.0452068	0.0920768	0.0833224
DMD-65	0.0846241	0.0758319	0.0755987	0.0752977	0.0795923	0.077114	0.0828468	0.0763478	0.0809791	0.0780293	0.0388291	0.0387392	0.0362995	0.0337762	0.0366816	0.0378616	0.0395926	0.0331906	0.067662	0.0302035	0.03488	0.078765	0.0723663	0.0310691	0.0761166	0.0753318	0.0724829	0.0795639	0.0675684	0.068892	0.0731883	0.0695475	0.0751255	0.0381799	0.0743869	0.0720749
DMD-66	0.099782	0.0989852	0.0995699	0.102322	0.099143	0.0975209	0.100287	0.0991156	0.0956487	0.0981294	0.0505494	0.0502934	0.0488717	0.0502352	0.0490595	0.0530365	0.0477268	0.0501764	0.0978155	0.0499224	0.0514237	0.103107	0.103178	0.0500407	0.100788	0.100661	0.0982396	0.0992829	0.0982904	0.103343	0.105313	0.103645	0.103067	0.0522055	0.0968561	0.102156
DMD-67	0.116355	0.0995359	0.10294	0.105579	0.103717	0.0957961	0.105609	0.100567	0.106158	0.104718	0.0532334	0.0542096	0.0529626	0.0535249	0.0526817	0.0541122	0.0526636	0.0504024	0.107832	0.0514686	0.0542447	0.102908	0.108135	0.0553962	0.0984169	0.104783	0.103227	0.101978	0.105943	0.101484	0.108256	0.112409	0.106623	0.0513122	0.109832	0.106352
DMD-68	0.0962436	0.0882476	0.0847545	0.0906054	0.0820638	0.0889294	0.0865348	0.0832114	0.0865301	0.0874538	0.0448896	0.0443959	0.0435024	0.0449855	0.0443004	0.0444066	0.0442863	0.0429574	0.0891299	0.0435404	0.0450104	0.0860445	0.0859334	0.0432693	0.0896278	0.085647	0.0866108	0.0851673	0.087671	0.0865588	0.091065	0.0880659	0.0885926	0.0441235	0.091409	0.0883056
DMD-69	0.0807433	0.0862548	0.0839999	0.0876822	0.0947902	0.116316	0.0794168	0.0851302	0.0814387	0.0842369	0.0418221	0.0426554	0.041866	0.0458754	0.0420691	0.0436149	0.0475977	0.0448478	0.0819844	0.0405342	0.0459875	0.087255	0.0879917	0.0415893	0.0908864	0.0853752	0.083934	0.0840737	0.0851669	0.0853929	0.0970829	0.0895673	0.0860639	0.0599779	0.0736798	0.0838873
DMD-70	0.122941	0.113918	0.115379	0.113036	0.113874	0.116187	0.11448	0.114774	0.111782	0.112534	0.0578288	0.0575554	0.0555194	0.0572278	0.0553225	0.0576959	0.0579117	0.0560392	0.109739	0.0530887	0.0573448	0.116937	0.109842	0.0554255	0.12208	0.115857	0.112767	0.109486	0.109765	0.108921	0.113433	0.111259	0.118443	0.0614128	0.115607	0.107028
DMD-71	0.0935956	0.0903847	0.093118	0.0908798	0.0880519	0.091041	0.0876531	0.0893984	0.0859859	0.0837007	0.0442772	0.0445311	0.0439261	0.0452927	0.0454443	0.0442917	0.0446585	0.0439095	0.084677	0.0424993	0.0465825	0.0911352	0.0877281	0.0432033	0.0895758	0.0886023	0.0862331	0.0849531	0.0897426	0.0879977	0.0835205	0.0850096	0.0909663	0.0451013	0.0805018	0.0883863
DMD-72	0.127861	0.117694	0.112323	0.121209	0.107762	0.115268	0.115878	0.107578	0.115567	0.108745	0.0567414	0.0550714	0.0563303	0.0560412	0.0575891	0.0571822	0.0576079	0.0579295	0.113783	0.0558485	0.0569848	0.108148	0.10929	0.0582573	0.114081	0.108984	0.111657	0.106735	0.112007	0.11142	0.108654	0.114507	0.117203	0.0636144	0.116772	0.111043
DMD-73	0.100296	0.11793	0.114637	0.113275	0.111427	0.124649	0.111394	0.113581	0.11131	0.112165	0.0549617	0.05418	0.0539415	0.0577787	0.0547789	0.0565295	0.0567041	0.0567789	0.10779	0.056446	0.0577194	0.110901	0.11111	0.057333	0.112531	0.113105	0.114522	0.109588	0.113807	0.108542	0.112294	0.109843	0.113492	0.0646414	0.0998808	0.112233
DMD-74	0.034813	0.03081	0.0295679	0.0670532	0.0201409	0.0181502	0.0411492	0.0278601	0.0572272	0.0367687	0.0204361	0.0183304	0.0163928	0.0143612	0.0256666	0.0199672	0.0178254	0.0163008	0.0445702	0.0172301	0.0169478	0.028687	0.0477296	0.028318	0.0449647	0.0291114	0.046182	0.0480405	0.0503721	0.036678	0.050411	0.069473	0.0482008	0.0306677	0.0620262	0.0388468
DMD-75	0.116275	0.105082	0.107292	0.107058	0.102438	0.106435	0.110642	0.107037	0.104018	0.109615	0.058052	0.053842	0.0539196	0.0559829	0.0537338	0.0541001	0.0522458	0.053505	0.110818	0.0536185	0.0522685	0.10843	0.107106	0.0536208	0.105219	0.109482	0.110224	0.106329	0.106516	0.110318	0.109108	0.110066	0.109384	0.0539006	0.114716	0.108339
DMD-76	0.112006	0.104138	0.106789	0.107643	0.106668	0.108369	0.111556	0.10716	0.104876	0.10641	0.0580291	0.0558191	0.054935	0.0567192	0.0555697	0.0555445	0.0555724	0.0558337	0.112924	0.0556391	0.0540243	0.104401	0.110357	0.0549634	0.10783	0.105394	0.107125	0.102383	0.109543	0.105707	0.107039	0.110876	0.106497	0.0538233	0.111168	0.107623
DMD-77	0.121982	0.112791	0.116284	0.118858	0.111673	0.104984	0.114674	0.116668	0.110778	0.111676	0.05863	0.0581807	0.0566006	0.0576675	0.0558168	0.0566927	0.0561952	0.0553474	0.115931	0.0550169	0.0565955	0.111332	0.117548	0.0572229	0.112261	0.117861	0.111668	0.116341	0.114883	0.119151	0.117592	0.118404	0.114054	0.0585922	0.128635	0.11415
DMD-78	0.099782	0.104465	0.0986015	0.099864	0.0920973	0.0937974	0.097427	0.0972706	0.0934839	0.0915644	0.0485464	0.0495245	0.0492004	0.0483811	0.049815	0.0496764	0.0503851	0.0502586	0.0975431	0.0501934	0.0501234	0.095745	0.0941665	0.0505102	0.0977824	0.0926899	0.0957072	0.094604	0.0956054	0.0928503	0.0912309	0.0953284	0.0998895	0.0500672	0.0965681	0.0959116
DMD-79	0.0903425	0.104924	0.101343	0.10787	0.101516	0.0993746	0.103932	0.0965695	0.102603	0.0991064	0.0538858	0.0518438	0.0546501	0.0525714	0.0550189	0.0540155	0.0503015	0.052642	0.105097	0.0562366	0.0525991	0.101134	0.100392	0.0538262	0.107133	0.0992912	0.104604	0.107096	0.110428	0.104078	0.104074	0.114486	0.107108	0.0613777	0.111364	0.108027
SMN1,2-E1	0.141569	0.0400136	0.0870435	0.133737	0.0424582	0.164431	0.127448	0.131465	0.173278	0.08967	0.12383	0.122685	0.159458	0.116707	0.121639	0.157145	0.162768	0.118749	0.124993	0.153124	0.150348	0.1732	0.17021	0.149601	0.125627	0.129467	0.170623	0.174968	0.126508	0.17317	0.17495	0.171862	0.127231	0.15867	0.188174	0.165878
SMN1,2-E2	0.150689	0.0521016	0.112398	0.171523	0.0542255	0.232148	0.16907	0.165094	0.22626	0.114464	0.162224	0.16232	0.211544	0.155939	0.163525	0.209269	0.206682	0.156734	0.162135	0.217566	0.201493	0.233609	0.226876	0.207521	0.168241	0.174883	0.225212	0.228624	0.167237	0.229742	0.230727	0.228205	0.166305	0.220048	0.229001	0.221046
SMN1,2-E3	0.144012	0.0478669	0.11387	0.15742	0.0543977	0.217431	0.163403	0.167616	0.217722	0.108364	0.153817	0.156359	0.207708	0.150001	0.15861	0.20374	0.2053	0.158981	0.154581	0.205961	0.196916	0.217972	0.221341	0.195116	0.16952	0.174929	0.225012	0.223764	0.159694	0.221517	0.22837	0.215437	0.156742	0.193734	0.214466	0.21454
SMN1,2-E4	0.134869	0.0508168	0.110675	0.160105	0.0546436	0.222315	0.162156	0.171343	0.222523	0.110056	0.158407	0.160749	0.215686	0.152867	0.163334	0.211113	0.209325	0.16444	0.16202	0.227749	0.208229	0.225334	0.227616	0.215569	0.165235	0.170207	0.221814	0.230315	0.168926	0.229174	0.23014	0.221719	0.16054	0.205199	0.217609	0.222852
SMN1,2-E5	0.168735	0.0565592	0.124698	0.17886	0.0598325	0.245591	0.180414	0.185697	0.245743	0.121625	0.17918	0.177829	0.235731	0.175513	0.177491	0.2336	0.234077	0.179836	0.181089	0.247684	0.228791	0.247786	0.25091	0.241202	0.182979	0.188233	0.24636	0.248636	0.190356	0.250307	0.241335	0.250769	0.182679	0.235649	0.258475	0.240031
SMN1,2-E6	0.0847725	0.02276	0.0503446	0.075596	0.022305	0.100084	0.0681161	0.078242	0.0945724	0.0511379	0.0742646	0.0424906	0.0982548	0.0623239	0.0497797	0.098966	0.0947929	0.0526626	0.0824663	0.0943622	0.0735653	0.0860777	0.0833731	0.0961492	0.0649352	0.0786607	0.0975621	0.0955511	0.0759352	0.101432	0.109052	0.0990661	0.0762687	0.0867911	0.107449	0.0933695
SMN1,2-E7	0.14101	0.0485487	0.103431	0.155022	0.0547174	0.204085	0.147006	0.153372	0.20304	0.100191	0.153748	0.149389	0.193412	0.146224	0.147877	0.195176	0.191758	0.150728	0.152507	0.204993	0.187168	0.201754	0.209506	0.196311	0.150215	0.155136	0.206986	0.207653	0.155732	0.206718	0.212662	0.205054	0.151074	0.194058	0.2053	0.203615
SMN1,2-E8	0.167707	0.0494271	0.105267	0.162169	0.0541272	0.205422	0.165306	0.162068	0.215352	0.10703	0.159237	0.152671	0.203712	0.145964	0.150998	0.198409	0.191431	0.151303	0.159139	0.208979	0.19087	0.215849	0.220964	0.196451	0.165058	0.153494	0.21606	0.214722	0.16069	0.216171	0.226246	0.224531	0.157886	0.203427	0.234919	0.217102
SMN1-7	0.0365023	0.0387419	0.0439431	0.0444794	0.0477947	0.0437474	0.0434072	0.0445516	0.0464517	0.0457048	0.0862138	0.0864261	0.0878741	0.0846524	0.0889044	0.0836884	0.0873574	0.0920722	0.089507	0.09528	0.130646	0.0920306	0.0954843	0.0888789	0.0958374	0.0985212	0.095063	0.0929918	0.0952333	0.0928398	0.0950142	0.0880978	0.0873816	0.085532	0.0826885	0.0932686
SMN2-7	0.0626634	0.00102263	0.0413271	0.0772544	0.0015616	0.122103	0.0773738	0.0857698	0.12107	0.0427618	0.0399451	0.0408219	0.079517	0.0409436	0.0428105	0.0786482	0.0801042	0.0413684	0.0416156	0.0880048	0.0432179	0.0883163	0.0879289	0.0824524	0.0436542	0.0459826	0.0877548	0.085032	0.0422667	0.0854559	0.0841953	0.0874376	0.0390838	0.0744818	0.0753427	0.0856324
SMN1-8	0.00273938	0.00330388	0.00270399	0.0037106	0.00463561	0.00385248	0.00391385	0.00295207	0.00463187	0.00338377	0.0103983	0.00875751	0.00807954	0.00637806	0.00953934	0.00657517	0.00353926	0.00748604	0.00714548	0.00721977	0.00712586	0.00739562	0.00860965	0.00524544	0.00846664	0.00806196	0.00877437	0.00917741	0.00745173	0.00629155	0.00836311	0.00962655	0.00757649	0.00936913	0.00597085	0.00822128
SMN2-8	0.0074534	9.17744e-05	0.00425093	0.0135419	3.68881e-05	0.019069	0.0125587	0.0089792	0.0222644	0.00133445	0.00868719	0.00728314	0.0133685	0.00500604	0.00852257	0.0122801	0.0158127	0.00586281	0.00619205	0.0130966	0.0117981	0.0113422	0.0124376	0.00933908	0.00715608	0.00680511	0.0139946	0.0164945	0.00672767	0.00941107	0.0138168	0.0171553	0.00588099	0.0140748	0.011706	0.0131843
ChrY_SRY_E1	1.14141e-05	0	0	0	8.60723e-05	0	0	0	0	0	0.0481687	0.051941	0.0503839	0.0522747	0.0463693	0.0505285	0.0524585	0.051553	2.09545e-05	0.0525466	0.0508874	0	1.25505e-05	0.052447	0	0	0	0	0	0	0	0	0	0.0509886	0	3.02624e-05
ChrY_UTY_TMSB4Y	2.28282e-05	0	0	0	0	0	0	2.46005e-05	0	0	0.0517455	0.0499259	0.0489813	0.0516443	0.0508035	0.0520937	0.0527851	0.0495052	3.14317e-05	0.0508957	0.0499177	0	0	0.0523737	0	0	0	0	1.00563e-05	1.05034e-05	0	0	0	0.0544915	1.3094e-05	9.07871e-05
ChrY_UTY_E17	0.00202029	0.00149461	0.00213804	0.00356742	0.00119272	0.00338502	0.00105373	0.00113163	0.00169311	0.000464673	0.0472016	0.0495034	0.0500259	0.0489109	0.0489112	0.0496341	0.0496711	0.0512722	0.000817225	0.0491339	0.0489039	0.000895433	0.00170687	0.0515447	0.0016538	0.00118891	0.000677514	0.00127401	0.00170957	0.0024473	0.0020244	0.00253442	0.00141454	0.0510238	0.000615417	0.000464023
ChrX_AMOT_E2	0.0448916	0.0403676	0.041478	0.0428329	0.0425197	0.0367517	0.0436545	0.0435553	0.0471652	0.0416776	0.0210599	0.0203117	0.0201696	0.0188163	0.01946	0.021327	0.0232558	0.0185473	0.0346797	0.0161582	0.0180571	0.0404437	0.0433244	0.015905	0.0388176	0.0435255	0.0382074	0.0403626	0.0353479	0.0374237	0.0380654	0.0383039	0.038551	0.0180278	0.0390986	0.0371723
ChrX_NR0B1_CXorf21	0.0731757	0.0910402	0.0936211	0.0903429	0.0932532	0.0981012	0.0865994	0.0892139	0.0860705	0.090921	0.0435332	0.0446071	0.0453652	0.0463734	0.0463128	0.0449505	0.0460711	0.0477518	0.0901357	0.0472858	0.0469719	0.0945014	0.0936017	0.0463506	0.0952445	0.0906631	0.0933304	0.0927099	0.0911907	0.0844056	0.0876467	0.086362	0.0892224	0.0481047	0.0739548	0.0923002
ChrX_PHEX_E9	0.108845	0.0987361	0.10035	0.10194	0.093204	0.0976015	0.100072	0.0994477	0.0949956	0.0978554	0.0487582	0.0476995	0.0469943	0.0494671	0.0478168	0.0488484	0.0463825	0.0471285	0.098025	0.0483946	0.0466193	0.0955295	0.0984588	0.0494025	0.0949637	0.101114	0.0989171	0.0960923	0.0990044	0.101358	0.0982665	0.0974688	0.0969055	0.0502571	0.108903	0.0960023
Chr4_ATP8A1_E10	0.095924	0.0949734	0.0933318	0.0926218	0.0928843	0.100422	0.0931368	0.0963972	0.0897228	0.0959013	0.095994	0.0968734	0.0970129	0.096937	0.0974552	0.0962646	0.0953853	0.0984418	0.0945047	0.0976764	0.096537	0.0951812	0.0972916	0.0970809	0.0979905	0.0925653	0.0947631	0.0942884	0.0957261	0.0945204	0.0948815	0.0949131	0.0945705	0.0908074	0.0920245	0.0931072
Chr5_IL13_IL4	0.0997135	0.102473	0.101582	0.0985754	0.101774	0.102824	0.0990398	0.099091	0.0978014	0.0975456	0.0987295	0.0974817	0.0995551	0.0989448	0.0991146	0.0978238	0.0973144	0.0982775	0.100466	0.100664	0.097514	0.101549	0.1056	0.101131	0.0992906	0.0942864	0.0976065	0.0975016	0.0985016	0.0978079	0.0969722	0.0960951	0.0986882	0.0961321	0.0995797	0.0996338
Chr6_PKHD1_E61	0.0829804	0.0852846	0.0830692	0.0870022	0.0869822	0.0801767	0.0833844	0.0831991	0.0868808	0.0857977	0.0824196	0.0863373	0.0796923	0.0767646	0.0799653	0.0828302	0.0895751	0.0763672	0.0747341	0.0670847	0.0787297	0.0840712	0.0810763	0.0693938	0.0811508	0.0844128	0.0812129	0.0827997	0.073029	0.0756142	0.0798588	0.0792806	0.0802314	0.0814805	0.082623	0.0767151
Chr6_EYS_E23	0.11179	0.108372	0.105607	0.107703	0.110111	0.104678	0.108115	0.102904	0.109109	0.108781	0.107411	0.108926	0.109403	0.109985	0.106543	0.110636	0.109785	0.109941	0.107716	0.109017	0.111678	0.106026	0.107319	0.111746	0.107456	0.107081	0.106503	0.108731	0.107512	0.108269	0.106021	0.108501	0.1117	0.120089	0.108628	0.109489
Chr7_CCM2_E2	0.0730388	0.0870021	0.0916591	0.0852125	0.0897365	0.0862536	0.0861155	0.0917969	0.0903759	0.0915763	0.0857159	0.0881497	0.0912418	0.0888479	0.0908674	0.0861057	0.0869928	0.0902503	0.0881241	0.0936168	0.0886471	0.0913839	0.0916062	0.0885121	0.0886605	0.0901649	0.0934414	0.0920447	0.0903459	0.0878507	0.0849918	0.085968	0.0867615	0.080137	0.0771497	0.0936116
Chr8_EYA1_E15	0.0950109	0.0879723	0.0867416	0.088589	0.0883347	0.0874142	0.0933303	0.0918338	0.0900493	0.0916359	0.0873126	0.088513	0.0880641	0.0889857	0.0894199	0.0941071	0.0892258	0.0897024	0.0890251	0.0888611	0.0899621	0.0889464	0.0828585	0.0928039	0.0906784	0.0932221	0.089543	0.0906467	0.0909393	0.0915374	0.0909433	0.0936458	0.0889414	0.0868825	0.094748	0.0907165
Chr9_GLDC_E20	0.195421	0.178278	0.177709	0.184337	0.169919	0.178117	0.180252	0.180753	0.180897	0.175134	0.180108	0.174419	0.173374	0.17528	0.172301	0.174532	0.170879	0.177172	0.181487	0.176558	0.170866	0.173913	0.178004	0.176379	0.175033	0.179741	0.176865	0.176344	0.179002	0.183159	0.187141	0.181286	0.176362	0.178843	0.193398	0.175552
Chr13_ATP7B_E14	0.0788371	0.0761596	0.0780385	0.0786861	0.0746861	0.0793224	0.0759545	0.0776024	0.0717637	0.0767664	0.0781962	0.0750958	0.0778587	0.0806211	0.077042	0.077089	0.0769219	0.0778398	0.0792603	0.0778836	0.0775323	0.0774218	0.0757424	0.0792244	0.0773751	0.0772001	0.0772811	0.0768017	0.0794248	0.0753936	0.0811863	0.0758197	0.0782161	0.0777525	0.0791531	0.0773002
Chr17_BRIP1_E17	0.0838023	0.0915253	0.0956585	0.0957358	0.0981224	0.0964087	0.0947281	0.0954624	0.0975958	0.0963898	0.0942314	0.0981112	0.0943246	0.0932342	0.0987686	0.0931825	0.0985144	0.0985651	0.0960239	0.0984895	0.0981972	0.0986635	0.0974924	0.0970809	0.0960454	0.0988043	0.0968845	0.0996212	0.0988234	0.101537	0.0951912	0.0982568	0.0955394	0.0943595	0.0907282	0.0982014
Chr18_TCF4_I13	0.0834827	0.0879592	0.0866033	0.0815377	0.0874494	0.0843838	0.0859435	0.0809604	0.0858045	0.0804718	0.0898821	0.0860923	0.089474	0.0904001	0.0885231	0.0874292	0.0854055	0.0834423	0.0886584	0.0901486	0.0903368	0.0828442	0.0830091	0.0866487	0.0863202	0.0825219	0.0858999	0.0812213	0.0866955	0.084311	0.0828125	0.0862343	0.0889899	0.0935155	0.0819683	0.0856728

## Sheet: Supplemental Table 6
Supplementary Table 6 | Relative copy number of each targeted site of each sample.
	sample1	sample2	sample3	sample4	sample5	sample6	sample7	sample8	sample9	sample10	sample11	sample12	sample13	sample14	sample15	sample16	sample17	sample18	sample19	sample20	sample21	sample22	sample23	sample24	sample25	sample26	sample27	sample28	sample29	sample30	sample31	sample32	sample33	sample34	sample35	sample36
DMD-1a	1.88961	1.79933	1.77399	1.91012	1.83552	1.86196	1.84332	1.85969	1.85064	1.85246	0.931574	0.92754	0.893633	0.925077	0.923722	0.950401	0.940253	0.91886	1.88149	0.936921	0.969758	1.76045	1.79173	1	1.88035	1.91768	1.77691	1.80694	1.86538	1.82656	1.72903	1.8931	1.8128	0.937646	1.96002	1.80001
DMD-1b	2.15973	2.10953	1.96794	2.07845	1.85145	1.95485	2.01888	2.01123	1.93012	2.00984	1.04809	1.01844	1.00857	1.01776	0.986329	1.05833	0.976955	0.980315	2.02301	0.979861	2.03775	2.04008	1.96411	1	2.03237	1.88824	1.96453	1.99564	2.00411	1.9526	1.96021	2.00832	2.11585	1.03324	2.05364	1.98443
DMD-2	1.32317	1.73784	1.72679	1.78321	1.77594	1.76823	1.72896	1.74082	1.74965	1.74324	0.822271	0.848375	0.868831	0.8625	0.864713	0.869277	0.896427	0.964207	1.7578	0.922944	1.53277	1.77864	1.82099	1	1.79734	1.91879	1.80411	1.80899	1.98155	1.99238	1.82979	1.73213	1.7876	0.893207	1.58601	1.80153
DMD-3	2.14407	1.96266	2.04489	2.11026	1.96455	1.95755	2.0513	2.1127	2.08234	2.04999	1.02834	0.000311689	1.01395	0.000195422	2.00374	1.02965	0.963257	0.959237	3.04316	1.00774	1.0099	2.03548	2.00405	1	2.13973	1.99663	2.03165	1.99806	2.04224	2.00827	2.13615	2.02252	2.09552	1.07114	2.22536	1.98716
DMD-4	2.33293	2.09009	2.15122	2.21559	2.18803	2.03326	2.2714	2.15315	2.14899	2.09881	0.986623	0.000440182	1.02788	0.00430534	2.18053	1.0162	1.078	1.01937	3.15475	1.0026	1.03963	2.10341	2.19382	1	2.17729	2.13781	2.05556	2.14416	2.09419	2.10193	2.14277	2.09597	2.16561	1.07033	2.28336	2.10256
DMD-5	1.81873	2.01423	2.09968	2.15267	2.25275	2.2096	2.00889	2.11648	2.13954	2.14511	1.03409	0.00717535	1.06194	0.0151159	2.28553	1.07531	1.1106	1.15152	3.13508	1.02189	1.09103	2.18105	2.20899	1	2.18522	2.17013	2.16391	2.08142	2.07334	2.0611	2.11917	2.02211	2.09715	1.05595	1.79283	2.06355
DMD-6	2.03776	1.93128	1.9127	1.9387	1.93294	1.88221	1.92943	2.0092	1.9911	1.98567	1.00307	0.000321522	0.962821	0.00030238	1.94778	1.0128	0.981506	1.00696	3.0363	1.01375	1.01534	1.88484	1.94358	1	2.0214	1.98659	1.96556	1.9504	1.97234	1.93693	1.96759	2.0225	1.95663	1.02423	2.04941	2.0082
DMD-7	1.98333	1.88413	1.88607	1.90515	1.90465	1.91537	1.89967	1.9096	1.8935	2.00597	0.929255	8.20644e-05	0.959719	0.000926143	1.99819	0.982013	0.988937	0.967385	3.00649	1.03355	0.988516	1.89952	1.93139	1	1.98595	1.88435	1.86672	1.87957	2.01776	1.92956	1.89491	1.99888	1.95452	1.01385	2.01629	1.93054
DMD-8	1.94192	2.12383	2.00829	1.92351	2.0387	2.06772	2.0564	1.9637	2.02501	1.99204	1.01031	0.000228752	0.952647	0.00248598	1.02084	1.01105	1.02087	1.01172	1.9255	0.989463	1.02496	1.99481	1.98553	1	2.0942	2.05088	2.03197	2.04576	1.97138	1.95003	1.91701	1.8813	2.00055	1.06543	1.88007	1.93579
DMD-9	2.08238	2.05952	1.86813	1.98579	1.88425	1.85296	1.99282	1.98801	1.89999	1.86479	0.970883	0.000314069	0.960055	0	0.956566	0.996401	0.99955	0.960833	1.97611	1.01578	1.02867	1.9222	1.96687	1	1.95386	1.87362	1.98296	1.93516	2.01914	1.91389	1.9082	2.01975	2.00636	1.07291	2.04206	1.97215
DMD-10	1.97778	1.94133	1.99602	1.9506	1.99105	1.92019	2.03291	1.96765	1.86199	2.00644	1.0081	0	0.989851	0.000199415	1.01138	1.00883	0.953495	0.979871	2.0164	1.03495	1.01574	2.01123	1.98761	1	2.0055	1.97265	1.91345	1.99221	1.98498	1.99198	2.03239	1.92816	2.12047	1.03054	1.99357	1.95126
DMD-11	2.19658	1.94204	1.99407	2.04002	2.05544	2.09343	2.01659	2.08963	1.9726	2.06838	1.04021	0	1.00162	0.00022359	1.01239	1.04351	1.01763	1.05081	2.11866	1.05459	1.0533	2.01288	1.94144	1	2.05896	2.13197	2.09057	2.02838	2.03673	2.06123	2.11184	2.01403	2.07492	1.0471	2.09017	1.99791
DMD-12	1.64025	2.05557	2.04149	1.94033	1.97705	2.07402	1.91131	1.96653	1.89268	1.96701	0.977661	0.00953201	0.93371	0.0227001	1.01	1.00218	1.01265	1.04073	1.8926	1.03615	1.00178	2.00216	1.93491	1	2.06308	1.93438	2.0099	2.00583	2.05834	2.01264	2.03835	2.03223	2.02643	1.1607	1.80916	2.03239
DMD-13	1.49986	1.78619	1.89506	1.80908	1.77193	1.60322	1.81466	1.80112	1.93862	1.84329	0.932437	0.00428976	0.937048	0.00537915	1.01789	0.984564	0.952521	0.972727	1.9197	1.01261	1.00136	1.93609	1.97233	1	1.87857	1.83457	1.93985	1.88647	1.94953	1.93498	1.84336	1.93061	1.90393	0.912658	1.79677	1.808
DMD-14	1.83671	1.88675	1.87739	1.96204	1.81938	1.83832	1.75376	1.77961	1.83512	1.76516	0.953269	0.0108122	0.907574	0.00971924	0.917728	0.0157466	0.918283	0.932219	1.87382	0.927737	0.97361	1.89137	1.90231	1	1.89872	1.799	1.8412	1.84031	1.93002	1.89292	1.8021	1.82472	1.85795	1.0361	1.86659	1.82075
DMD-15	1.81197	1.87938	1.95184	1.89011	1.95755	1.92591	1.95793	1.90186	1.92912	1.97717	0.960827	0	0.968527	0.000184581	0.963209	0.000526434	0.95177	0.956263	1.94124	1.00948	1.01198	1.93615	1.91672	1	1.98226	1.97939	1.96269	1.92828	1.98624	1.88626	1.93806	1.93371	1.85657	1.00964	1.87676	1.9511
DMD-16	1.95684	2.0078	2.01155	2.0498	2.02274	2.04098	1.97905	2.04969	1.95719	2.06871	1.0022	7.2717e-05	1.015	0.000182367	1.0134	0	1.02703	0.998196	2.00127	1.04487	1.08064	2.00597	1.98489	1	2.05193	2.13631	2.05729	1.99209	2.10332	2.01405	2.05895	2.10755	2.0079	1.08833	2.09766	2.03118
DMD-17	2.17156	2.16427	2.00508	1.93084	1.95332	2.12809	2.05845	2.05823	2.02036	2.05364	1.00965	0.00010468	1.05423	0	0.979267	0	1.04223	1.04492	2.01513	1.02638	1.04887	2.02814	1.98069	1	2.05465	2.03162	2.0187	1.96955	1.99747	1.99857	2.00541	1.9732	2.08792	1.10013	2.07813	2.03965
DMD-18	2.03679	1.91641	1.91384	1.91629	1.94192	1.88192	1.9929	2.033	1.98683	1.96592	1.00124	0	1.01028	9.93373e-05	1.01358	0.000453302	1.02358	0.999093	2.00517	0.000115517	1.01527	2.03267	1.99081	1	2	1.91097	1.97133	1.91102	1.96045	2.07105	1.9568	1.99249	1.95344	1.01959	2.02963	1.97181
DMD-19	1.84783	1.94124	1.89939	1.92928	1.98082	1.96824	1.92218	1.92575	1.97895	1.8751	0.981813	0.00913278	0.978862	0.0137626	1.02447	0.0132939	1.02518	1.06906	2.00512	0.00432229	1.01668	2.01407	2.01563	1	2.03082	2.01388	1.90213	1.98494	1.9894	2.00117	1.93794	2.07532	2.01238	1.01187	1.96212	1.94621
DMD-20	1.94633	1.85272	1.86975	1.94307	1.88639	2.02329	1.91237	1.9518	1.84616	1.95663	0.970615	7.29195e-05	0.972814	9.14376e-05	0.980997	0.000417254	0.969716	0.979343	1.96381	0.000425322	0.945186	1.84326	1.9198	1	1.81851	1.92415	1.91866	1.95911	1.91789	1.92901	1.94573	1.86069	1.98072	0.973229	2.03005	1.92557
DMD-21	1.9492	1.94921	2.01619	1.9935	1.97397	1.97135	2.00434	2.09969	2.05457	2.04109	1.01079	7.31604e-05	0.977925	0.000275219	1.00882	0.000104658	0.964764	1.01567	2.02926	0.000213364	1.02655	1.94613	2.02373	1	2.05058	1.98149	2.01079	2.12002	2.08776	2.05962	2.0012	2.0518	2.07216	1.09131	2.24175	2.04514
DMD-22	1.89009	1.93182	1.79726	1.90497	1.84405	1.8653	1.86685	1.98176	1.92414	1.85419	0.982292	7.39022e-05	0.950652	0.000463349	0.957407	0.00158579	0.950763	0.965701	1.89606	0.000215527	0.956252	1.86868	1.8708	1	1.92326	1.89521	1.88137	1.90267	1.89853	1.88739	2.03929	1.89116	1.91538	1.00763	1.92157	1.90123
DMD-23	1.49206	1.93556	1.84476	1.89578	1.97796	1.94403	1.8671	1.93855	1.91417	1.92771	0.938261	0.00241426	0.979837	0.00403649	1.03301	0.00358158	1.0097	1.0371	1.89584	0.000782322	1.0805	1.92089	1.95939	1	1.93493	2.03641	1.98836	1.9444	1.99038	1.96416	1.84436	1.89037	1.93626	1.00627	1.69697	1.98523
DMD-24	1.71907	1.89525	1.83642	1.91951	1.95596	1.87165	1.92337	1.82334	1.89012	1.91779	0.880276	0.000164386	0.923277	0.000103066	1.02498	0.000352739	0.97985	0.961309	1.89128	0.000119853	0.989925	1.89347	1.94052	1	1.91197	1.95715	1.8986	1.93955	1.94189	1.9099	1.82299	1.90112	1.97889	0.920463	1.76725	1.85939
DMD-25	2.02553	1.91563	1.91205	2.06996	1.97133	1.89083	2.0004	2.0566	1.97526	2.13683	0.976387	6.86839e-05	0.965833	0.000258379	0.992893	9.82543e-05	0.927588	1.00341	1.98669	0.000100154	1.02656	1.86641	1.93888	1	2.0746	2.06348	2.00404	2.07059	1.98764	2.0434	2.03127	1.97595	2.04744	1.00361	2.24636	1.9856
DMD-26	1.82334	1.90753	1.84168	1.90307	1.92288	1.85169	1.91431	1.93068	1.86679	1.99511	0.969387	0	0.952049	0.978326	0.966145	0	0.949688	0.982389	1.94291	0.000123285	0.956959	1.88064	1.94032	1	1.90072	1.98055	1.8865	1.9037	1.9208	2.01419	1.87474	1.87904	1.98223	0.998619	1.95149	1.92494
DMD-27	1.91204	1.99784	1.88615	2.01581	1.77783	1.86405	1.9266	1.82884	1.88543	1.9024	0.957145	0	0.937231	0.970799	0.972386	0.00099838	0.96387	0.929631	1.89167	0.000305306	1.00949	1.86253	1.90876	1	1.95786	1.95926	1.79102	1.85587	1.92864	1.84278	1.79865	1.94394	2.01082	1.08161	1.90878	1.92912
DMD-28	1.91494	1.9367	1.85718	2.01443	1.91795	1.72723	1.9899	1.8841	1.89387	1.96243	1.0065	0.000363539	0.943837	0.960954	0.970856	0.000104011	1.00141	0.970841	1.93376	0.000212044	0.994152	1.93494	1.92092	1	1.94677	2.00411	1.94406	1.93615	1.91042	1.96752	1.93665	1.94124	1.94495	1.025	2.01334	1.92745
DMD-29	2.03723	1.90833	1.82429	2.05004	1.82432	1.9634	1.97937	1.93826	1.94598	1.99863	1.00534	0.000146582	0.933536	0.970497	0.998976	0.000104845	0.939472	0.971733	1.99598	0.000106872	0.961468	1.98038	1.93458	1	1.96581	1.99307	1.99202	1.89808	1.93847	2.01172	1.91457	2.01057	1.9945	1.08874	2.22303	1.9576
DMD-30	2.13308	1.99782	1.95916	2.14971	1.93998	2.01457	2.09178	2.06343	1.99224	2.06908	0	0.00014416	0.992398	0.983565	1.00536	0.000515561	1.00922	0.959534	2.04094	0.000105106	1.00199	2.06224	1.96878	1	2.0659	2.05384	2.00648	1.96348	2.0003	2.01916	2.06224	2.01623	1.98039	1.08467	2.22562	2.00426
DMD-31	1.89643	1.83138	1.79326	1.97189	1.86431	1.85076	1.90246	1.91904	1.85251	1.99745	0	0.000134606	0.936757	0.920833	0.945597	0.947386	0.951411	0.940356	1.91153	0.000196282	0.968706	1.81489	1.85371	1	1.84316	1.94588	1.92306	1.93969	1.86758	1.91598	1.9462	1.94199	1.94114	1.05179	2.09169	1.92206
DMD-32	1.76897	1.89946	1.81556	1.88696	1.86393	1.91198	1.91962	1.87272	1.96744	2.02465	0.000270982	0.000133359	0.944799	0.989645	0.965257	1.00834	0.944876	0.95132	1.89333	9.72317e-05	0.994402	1.90643	1.88071	1	1.93591	1.90426	1.9254	1.92511	1.92869	1.93238	1.84768	1.89661	1.88967	0.997861	1.9142	1.98561
DMD-33	1.78684	1.97165	1.91839	1.92121	1.86941	1.9469	1.88043	1.902	1.92484	1.94757	0.00676448	0.00499354	0.970382	0.965149	0.975496	0.952561	0.952834	0.990016	1.90644	0.00220652	1.02978	1.95648	1.94631	1	1.98557	1.93095	1.98081	1.94267	1.94566	1.98476	1.88412	1.90696	1.96561	1.04344	1.77826	1.95584
DMD-34	1.89225	1.88457	1.83541	1.95457	1.92182	2.0236	2.00109	1.85998	1.88739	1.91469	0.00459163	0.00233502	0.965415	0.928743	0.938929	0.968367	0.930044	0.957282	1.96652	0.00175737	1.00293	1.84726	1.86314	1	1.92148	1.97788	1.9217	2.01424	1.87998	1.89709	2.0359	1.98942	1.98986	1.05598	1.91066	1.9261
DMD-35	1.99046	1.88492	1.842	1.9071	1.876	1.9175	1.96076	1.90187	1.86641	2.00532	0	0	0.933714	0.9721	0.959185	0.978461	0.964567	0.973138	1.95554	0.000179192	0.973365	1.85246	1.88672	1	1.94817	2.02381	1.95076	1.99808	1.91325	1.97555	1.89001	1.85794	1.97942	1.02395	2.10934	1.93018
DMD-36	1.9609	1.93891	1.91085	1.96453	1.91931	1.99064	2.02397	2.00781	1.91361	1.93929	8.94265e-05	0.000792176	0.985946	1.00097	0.96545	1.01311	1.00227	0.981432	1.93601	9.62619e-05	0.998489	1.95531	1.91432	1	1.96114	1.93676	1.89874	1.97426	1.98064	1.94741	1.93988	1.97387	2.02086	0.979995	2.04939	1.95982
DMD-37	2.0154	2.11683	2.15311	2.17278	2.4029	2.22357	2.20389	2.1494	2.24459	2.23153	0.000936643	0.00115238	1.1494	1.07294	1.15393	1.15792	1.19106	1.09333	2.08291	0.00134431	1.13222	2.18882	2.22633	1	2.1708	2.15869	2.24624	2.24509	2.12733	2.02279	2.07158	2.13474	2.12619	1.1401	2.02235	2.16502
DMD-38	2.03464	1.83503	1.81478	1.96288	1.84288	1.8746	1.93196	1.99526	1.94141	1.99712	0.000297471	7.31976e-05	0.919945	0.9912	0.926869	0.987113	0.961701	0.974296	1.9437	0.000106736	0.986594	1.87299	1.96039	1	1.91411	1.99309	1.95292	1.96013	1.93967	2.00516	1.94452	1.9593	1.91659	1.0692	2.01147	1.94585
DMD-39	1.64402	1.98231	1.94941	2.06616	2.07693	2.15654	1.8887	1.95653	2.01588	2.00274	0.0156907	0.0110756	1.03714	1.02805	1.02112	1.03288	1.04803	1.07039	1.93306	0.00838337	1.06899	2.04292	2.01542	1	2.05185	2.08094	2.00409	2.03186	1.96508	1.9978	2.04632	1.83578	2.01984	1.06717	1.71198	1.98065
DMD-40	1.87786	1.89218	1.81758	1.96928	1.85311	1.96595	1.95832	1.93532	1.93005	1.98536	0.00639316	0.00367067	0.962472	0.965282	0.968731	0.976364	0.983817	1.01302	1.96934	0.00273089	0.990807	1.94273	1.9767	1	1.89696	1.95242	1.92775	1.99863	1.93712	1.93887	2.01889	1.91945	1.98277	0.994329	1.96593	1.94974
DMD-41	2.28576	2.00373	1.91314	2.07316	1.99656	2.04157	2.06784	2.10419	2.00944	2.04877	0.000215399	0	1.02408	1.02186	1.00685	1.09775	0.990525	1.01544	2.05595	0	1.02541	1.95571	2.05937	1	2.02636	2.03332	1.97987	2.0157	1.94553	2.02768	2.04647	2.0806	2.0487	1.13603	2.30231	1.96769
DMD-42	2.04845	2.11323	2.04502	2.09379	2.01867	2.15263	2.05178	2.06255	2.00396	2.10603	0.000641239	0	1.00722	1.02481	1.01139	1.04689	1.03257	1.01174	2.00809	0.994655	1.01316	2.03609	2.06724	1	2.05569	2.00778	2.00886	2.02592	1.98281	2.15355	1.99379	2.08134	2.19655	1.08108	2.10149	2.04848
DMD-43	2.1111	1.90682	1.87397	2.0549	1.92818	1.86041	2.02383	2.03256	1.93858	2.09247	0	0.000131442	0.995195	0.99272	0.995095	1.02402	0.974532	0.964917	1.95167	1.01833	0.999759	1.97163	1.97394	1	1.91762	1.98186	1.93314	1.99021	1.93631	2.07927	2.12726	2.07459	1.98775	1.04632	2.12745	2.00335
DMD-44	1.79422	1.87919	1.84297	1.93954	1.86201	1.9038	1.87062	1.85683	1.86133	1.8652	0	6.66874e-05	0.937067	0.957983	0.951994	0.961614	0.952778	0.959431	1.91389	0.949286	0.976311	1.85195	1.86904	1	1.87834	1.91467	1.88916	1.92942	1.87637	1.89745	1.88439	1.90557	1.94418	1.02185	1.82968	1.86896
DMD-45	1.78835	1.98983	2.00103	2.00007	1.96127	1.90181	1.95198	1.96595	1.92045	1.95567	0.997156	0.978662	0.940869	0.993439	0.952371	0.96197	0.971041	1.01519	1.95649	0.989048	0.995639	1.88828	1.913	1	1.95718	1.85957	1.96364	1.98818	2.02301	2.02604	2.00405	1.93878	2.07307	1.06424	1.9873	1.95621
DMD-46	1.80911	1.84317	1.82402	1.83558	1.93351	1.90605	1.89883	1.95324	1.82443	1.92072	0.994805	0.974472	1.02401	0.966372	1.0023	0.960907	0.966747	0.994867	1.9383	1.0415	1.03841	1.97473	1.96509	1	1.94387	1.8873	1.93487	1.90701	1.95397	1.93079	1.89241	1.95712	1.89356	0.87746	1.87996	1.9344
DMD-47	1.82752	1.86718	1.90612	1.96814	1.8992	1.96121	1.94932	1.94638	1.8615	2.04782	0.981004	0.98896	0.946392	0.977077	0.940907	0.975942	0.987526	0.976236	1.97458	0.999062	1.00324	2.02341	1.94147	1	1.95679	1.99878	1.95492	1.96978	1.97115	2.00394	1.97543	2.01259	2.03423	0.929261	2.00593	1.99454
DMD-48	1.83203	1.9121	1.84305	1.95159	1.91546	1.93856	1.92698	1.89912	1.88176	1.9489	0.993855	1.01071	0.955815	0.99797	0.972513	0.96479	0	0	2.00884	0.997883	0.967662	1.90057	1.93097	1	2.0222	1.92605	1.94245	1.91012	1.93438	1.92655	2.0151	1.96175	2.01386	1.05811	1.94272	1.96118
DMD-49	1.92364	1.84194	1.88735	2.27553	2.06966	2.99156	1.78576	1.86758	1.90695	1.93188	0.962881	0.971041	0.952194	1.04218	0.918628	0.997858	0.257637	0.179287	1.8332	0.898175	1.02825	1.90886	2.03026	1	2.10408	1.84297	1.8517	1.99738	1.92486	1.9907	2.46339	2.31145	1.92556	1.55897	1.85672	1.80736
DMD-50	1.75725	1.8042	1.91391	1.96288	1.9485	1.85377	1.88679	2.02805	1.83208	1.92627	0.975914	0.965177	0.94256	0.976213	0.982427	0.99456	0.00743012	0.00756899	1.87534	0.986003	0.989913	1.95657	1.92016	1	1.82387	1.95882	1.94617	1.91448	1.93809	1.88516	1.88527	1.94676	1.88864	0.887421	1.8688	1.89932
DMD-51	2.06566	1.90478	1.91531	1.93994	1.94474	1.95409	1.98597	1.98414	1.98319	1.96176	0.992891	1.00988	0.000312985	0.984679	0.947799	0.987662	0.961723	0.967044	1.97803	0.946584	0.974606	1.9548	1.94385	1	1.98909	1.95529	1.94747	1.89741	1.96944	1.92672	1.89251	1.9664	1.98252	1.06848	2.02101	1.88413
DMD-52	1.76563	2.0211	1.97407	2.04109	1.93759	2.09512	1.90682	1.87919	1.90699	1.98079	1.03044	1.01184	1.00678	1.09432	1.05384	1.06531	1.02138	1.02164	2.03814	1.03172	1.07785	1.97559	2.0305	1	1.96965	1.97337	1.90926	1.93066	1.99258	1.90151	2.06216	1.93892	2.0103	1.05668	1.75172	1.99468
DMD-53	2.04489	1.892	1.93804	2.01565	1.97646	1.90036	1.99759	1.98409	1.92103	2.0256	0.969426	0.969204	0.980927	0.97518	0.986083	0.984604	0.952113	0.960573	1.98103	1.00882	1.00057	1.91847	1.90239	1	1.95778	2.05052	1.97304	2.06704	1.99281	1.99256	2.04707	1.98665	2.00885	0.986169	2.22089	1.89578
DMD-54	1.9888	1.95196	1.86888	1.98853	1.88711	1.90798	1.95459	1.89498	1.90367	1.96762	0.956889	0.992252	0.930229	0.942787	0.951596	0.956084	0.944942	0.944357	1.92071	0.97643	0.98083	1.9662	1.93672	1	1.8802	1.88015	1.9647	1.89895	1.95612	1.99472	2.04308	1.94253	1.94935	1.08308	2.1237	1.93975
DMD-55	1.80503	1.82785	1.86008	1.88413	1.89593	1.87002	1.85641	1.85467	1.87446	1.77489	0.951082	0.97079	0.945154	0.942675	0.953084	0.952986	0.949229	0.971294	1.97978	0.966454	0.960507	1.78929	1.85386	1	1.84566	1.81607	1.88017	1.89484	1.87426	1.92239	1.854	1.90274	1.86033	0.968264	1.91697	1.91897
DMD-56	1.77094	1.94642	1.95466	1.93372	2.04974	2.11682	1.95752	2.08519	1.93873	2.0153	0.949643	0.981661	0.991885	0.970443	1.00183	0.96228	0.987892	0.988127	2.00476	1.00366	1.02559	2.02703	1.99579	1	2.03696	2.00645	2.07785	1.95211	2.00486	2.03904	2.05736	1.99803	1.96278	0.969449	1.94047	2.01987
DMD-57	1.85243	1.9263	1.90759	1.99731	1.90551	1.87099	1.96692	1.89954	1.92362	1.97458	0.929914	0.970759	0.963834	0.923378	1.0249	0.972958	0.967357	1.00494	1.93102	1.02742	0.984205	1.87806	1.95947	1	2.05195	1.92035	1.9923	1.99695	2.04792	1.96394	1.98587	2.24977	1.9887	1.01816	2.0715	1.95582
DMD-58	2.00387	2.0614	2.09609	2.14026	2.09631	2.11107	2.11626	2.127	2.12669	2.04382	1.02299	1.09692	1.01601	1.04843	1.06348	1.05422	1.04613	1.04949	2.04643	1.06566	1.0498	2.14613	2.08303	1	2.06856	2.10506	2.10186	2.10713	2.0811	2.06398	2.02495	2.17682	2.09293	1.08724	2.05088	2.08349
DMD-59	1.83252	1.94836	2.00366	2.01179	2.05767	2.09774	1.98283	1.6715	1.9228	1.7254	0.996892	1.00422	0.968723	0.733345	0.981771	1.00283	0.975578	1.02603	2.00151	1.01883	0.991319	2.04059	2.04713	1	1.99983	2.11342	2.04018	2.02561	1.80313	2.01787	2.01269	2.07087	2.02483	0.997635	1.9352	2.00957
DMD-60	2.22067	2.03614	1.98216	2.13277	2.1012	2.01848	2.07935	2.08552	2.01868	2.04778	1.02915	1.01921	0.995363	0.968227	0.979495	1.01008	0.990318	1.00277	2.06519	0.983711	1.02967	2.05767	2.05093	1	2.10873	2.08423	2.04038	2.0543	2.10638	2.0999	2.1692	2.03288	2.11572	1.10087	2.23205	1.99573
DMD-61	2.21901	2.07672	2.10267	2.10537	1.87105	1.99589	2.06644	2.0513	2.01178	2.10194	1.04299	1.00338	1.02714	1.04025	1.00368	0.993468	0.972703	1.00841	2.09572	1.02597	0.985503	2.024	1.91392	1	2.11488	1.96014	1.99757	2.00364	2.12381	2.06811	2.15671	2.11761	2.09587	1.1515	2.20587	2.00709
DMD-62	2.22173	2.09877	2.06588	2.14418	2.04361	2.16288	2.09763	2.08055	2.03801	2.0905	1.05184	1.01939	1.04935	1.02308	1.02178	0.999702	1.00784	1.01689	2.05869	1.03624	1.02579	2.052	2.02127	1	2.16849	2.10072	2.06335	2.08508	2.06064	2.04867	2.17912	2.19258	2.16094	1.07881	2.21654	2.10574
DMD-63	2.02734	1.95496	1.95778	2.0769	2.09988	2.09706	1.97331	1.94264	1.97268	1.96892	0.959655	1.00801	0.982818	0.971289	0.958031	1.00431	0.943082	0.992055	2.00567	1.01165	1.01942	2.03312	1.94342	1	1.9725	2.01396	1.98143	1.99803	2.01189	1.99147	2.09301	2.07382	1.97192	1.11532	2.02184	2.02369
DMD-64	2.61964	2.23685	2.28401	2.33695	2.33856	2.22057	2.32816	2.36689	2.24416	2.20304	1.19944	1.21008	1.11756	1.08918	1.1302	1.19738	1.1802	1.1197	2.16501	0.991028	1.07886	2.39975	2.30363	1	2.2657	2.31973	2.20251	2.17699	2.12329	2.1929	2.11943	2.1481	2.29248	1.11169	2.26428	2.049
DMD-65	2.72374	2.44075	2.43324	2.42355	2.56178	2.48202	2.66653	2.45735	2.60642	2.51148	1.24977	1.24687	1.16835	1.08713	1.18065	1.21863	1.27434	1.06828	2.17779	0.97214	1.12266	2.53515	2.3292	1	2.44991	2.42465	2.33296	2.56087	2.17478	2.21738	2.35566	2.23848	2.41801	1.22887	2.39424	2.31982
DMD-66	1.99402	1.97809	1.98978	2.04477	1.98125	1.94883	2.00411	1.9807	1.91142	1.96099	1.01017	1.00505	0.976639	1.00389	0.980391	1.05987	0.95376	1.00271	1.95472	0.997635	1.02764	2.06047	2.06188	1	2.01413	2.01159	1.96319	1.98404	1.96421	2.06518	2.10455	2.07122	2.05967	1.04326	1.93555	2.04145
DMD-67	2.10042	1.7968	1.85826	1.90589	1.87228	1.72929	1.90644	1.81541	1.91634	1.89035	0.960957	0.978579	0.95607	0.96622	0.950999	0.976822	0.950671	0.909853	1.94655	0.9291	0.979213	1.85768	1.95203	1	1.7766	1.89152	1.86342	1.84088	1.91246	1.83197	1.95421	2.02918	1.92474	0.926276	1.98267	1.91984
DMD-68	2.22429	2.0395	1.95877	2.09399	1.89658	2.05525	1.99991	1.9231	1.9998	2.02115	1.03744	1.02604	1.00539	1.03966	1.02383	1.02628	1.0235	0.992792	2.05989	1.00626	1.04024	1.98858	1.98601	1	2.07139	1.97939	2.00167	1.96831	2.02617	2.00046	2.10461	2.03529	2.04747	1.01974	2.11256	2.04084
DMD-69	1.94144	2.07397	2.01975	2.10829	2.27919	2.79677	1.90955	2.04692	1.95816	2.02544	1.0056	1.02563	1.00665	1.10306	1.01154	1.0487	1.14447	1.07835	1.97128	0.97463	1.10575	2.09801	2.11573	1	2.18533	2.05282	2.01816	2.02152	2.04781	2.05324	2.33432	2.15361	2.06937	1.44215	1.7716	2.01704
DMD-70	2.21813	2.05534	2.08169	2.03942	2.05453	2.09627	2.06548	2.07078	2.01679	2.03037	1.04336	1.03843	1.00169	1.03252	0.998142	1.04096	1.04486	1.01107	1.97993	0.957839	1.03463	2.1098	1.9818	1	2.20259	2.09031	2.03457	1.97538	1.9804	1.96517	2.04658	2.00736	2.13698	1.10802	2.0858	1.93102
DMD-71	2.1664	2.09208	2.15534	2.10354	2.03808	2.10727	2.02885	2.06925	1.99026	1.93737	1.02486	1.03073	1.01673	1.04836	1.05187	1.02519	1.03368	1.01634	1.95997	0.983705	1.07822	2.10945	2.03059	1	2.07336	2.05082	1.99598	1.96636	2.07721	2.03683	1.9332	1.96766	2.10554	1.04393	1.86332	2.04582
DMD-72	2.19476	2.02024	1.92804	2.08058	1.84977	1.9786	1.98907	1.8466	1.98373	1.86664	0.973979	0.945312	0.966922	0.961959	0.98853	0.981545	0.988852	0.994373	1.95311	0.958652	0.978157	1.85639	1.87598	1	1.95823	1.87073	1.91661	1.83214	1.92263	1.91256	1.86507	1.96554	2.01182	1.09196	2.00442	1.90607
DMD-73	1.74935	2.05693	1.99949	1.97573	1.9435	2.17413	1.94294	1.98107	1.94147	1.95638	0.95864	0.945006	0.940846	1.00777	0.955451	0.985987	0.989031	0.990336	1.88007	0.98453	1.00674	1.93433	1.93797	1	1.96277	1.97278	1.99749	1.91143	1.98502	1.89319	1.95862	1.91587	1.97953	1.12747	1.74212	1.95757
DMD-74	1.22936	1.088	1.04414	2.36787	0.71124	0.640941	1.45311	0.98383	2.02088	1.29842	0.721664	0.647304	0.578884	0.507142	0.906368	0.705108	0.629472	0.575634	1.57392	0.608451	0.598481	1.01303	1.68549	1	1.58785	1.02802	1.63084	1.69646	1.7788	1.29522	1.78017	2.45331	1.70213	1.08298	2.19034	1.37181
DMD-75	2.16847	1.95972	2.00094	1.99658	1.91042	1.98495	2.06341	1.99618	1.93987	2.04426	1.08264	1.00413	1.00557	1.04405	1.00211	1.00894	0.974357	0.99784	2.06669	0.999957	0.97478	2.02217	1.99747	1	1.96229	2.04178	2.05562	1.98299	1.98648	2.05736	2.0348	2.05268	2.03996	1.00522	2.1394	2.02047
DMD-76	2.03784	1.89468	1.94291	1.95845	1.94071	1.97166	2.02963	1.94966	1.90811	1.93602	1.05578	1.01557	0.999484	1.03195	1.01103	1.01057	1.01108	1.01584	2.05453	1.01229	0.982914	1.89946	2.00782	1	1.96185	1.91754	1.94903	1.86276	1.99303	1.92322	1.94746	2.01727	1.9376	0.979257	2.02258	1.95809
DMD-77	2.1317	1.97108	2.03213	2.07711	1.95154	1.83465	2.00398	2.03883	1.9359	1.9516	1.02459	1.01674	0.989125	1.00777	0.975427	0.990734	0.98204	0.967225	2.02595	0.961448	0.989035	1.94559	2.05421	1	1.96182	2.05968	1.95145	2.03312	2.00765	2.08222	2.05499	2.06918	1.99316	1.02393	2.24797	1.99482
DMD-78	1.97548	2.0682	1.95211	1.9771	1.82334	1.857	1.92886	1.92576	1.85079	1.81279	0.96112	0.980485	0.974069	0.957848	0.986236	0.983491	0.997522	0.995017	1.93115	0.993728	0.992342	1.89556	1.86431	1	1.93589	1.83507	1.89481	1.87297	1.89279	1.83825	1.80619	1.88731	1.97761	0.991228	1.91185	1.89885
DMD-79	1.67841	1.94932	1.88278	2.00404	1.886	1.84621	1.93088	1.7941	1.90618	1.84123	1.00111	0.96317	1.01531	0.976687	1.02216	1.00352	0.934517	0.978	1.95253	1.04478	0.977202	1.8789	1.8651	1	1.99035	1.84466	1.94336	1.98966	2.05157	1.9336	1.93352	2.12695	1.98988	1.14029	2.06896	2.00695
SMN1,2-E1	3.78523	1.06987	2.32735	3.57581	1.13524	4.39653	3.40766	3.51509	4.63306	2.39757	3.31093	3.28033	4.26354	3.12048	3.25235	4.20171	4.35205	3.17509	3.34204	4.0942	4.01997	4.63098	4.55103	4	3.35897	3.46165	4.56206	4.67826	3.38255	4.63018	4.67778	4.59519	3.40186	4.24249	5.03133	4.43521
SMN1,2-E2	2.90455	1.00427	2.16649	3.30612	1.0452	4.47469	3.25885	3.18222	4.3612	2.20632	3.12689	3.12875	4.07753	3.00576	3.15196	4.0337	3.98383	3.02108	3.12518	4.19363	3.8838	4.50284	4.37306	4	3.24286	3.3709	4.341	4.40675	3.22351	4.4283	4.44729	4.39867	3.20555	4.24146	4.41402	4.2607
SMN1,2-E3	2.95234	0.981304	2.3344	3.22722	1.11519	4.45749	3.34988	3.43624	4.46345	2.22154	3.15335	3.20547	4.25816	3.07512	3.25161	4.1768	4.20878	3.25922	3.16902	4.22233	4.03691	4.46857	4.53764	4	3.47528	3.58616	4.61291	4.58732	3.27384	4.54126	4.68175	4.4166	3.21332	3.97168	4.3967	4.39822
SMN1,2-E4	2.50257	0.942933	2.05364	2.97083	1.01394	4.12518	3.00889	3.17936	4.12904	2.04215	2.93932	2.98278	4.00216	2.83653	3.03075	3.91731	3.88414	3.05127	3.00637	4.22601	3.86381	4.1812	4.22354	4	3.06602	3.15828	4.11587	4.27362	3.13451	4.25245	4.27038	4.11412	2.97891	3.80759	4.03785	4.13514
SMN1,2-E5	2.79823	0.937957	2.06795	2.96615	0.992239	4.07279	2.99191	3.07953	4.07531	2.01698	2.97146	2.94904	3.90927	2.91064	2.94344	3.87393	3.88184	2.98234	3.0031	4.10749	3.79419	4.10919	4.16099	4	3.03446	3.12159	4.08553	4.12328	3.15679	4.151	4.00221	4.15866	3.02947	3.90791	4.28645	3.98058
SMN1,2-E6	3.52671	0.946864	2.09444	3.14494	0.927934	4.16369	2.83377	3.25503	3.9344	2.12744	3.08956	1.7677	4.0876	2.5928	2.07094	4.11718	3.94357	2.19087	3.43077	3.92566	3.06046	3.581	3.46849	4	2.70144	3.27244	4.05878	3.97512	3.15906	4.21976	4.53679	4.12135	3.17293	3.61068	4.4701	3.88436
SMN1,2-E7	2.87319	0.989218	2.10749	3.15869	1.11491	4.15839	2.99536	3.12508	4.13711	2.04146	3.13275	3.04392	3.94093	2.97943	3.01312	3.97687	3.90722	3.0712	3.10745	4.17691	3.81369	4.11091	4.26885	4	3.06076	3.16102	4.21751	4.2311	3.17317	4.21204	4.33316	4.17814	3.07826	3.95408	4.18316	4.14883
SMN1,2-E8	3.41474	1.0064	2.14338	3.30197	1.1021	4.18268	3.36586	3.29993	4.38485	2.17927	3.24227	3.10859	4.14786	2.97203	3.07453	4.03988	3.8978	3.08073	3.24028	4.2551	3.88637	4.39498	4.49913	4	3.3608	3.12535	4.39928	4.37203	3.27186	4.40153	4.60668	4.57175	3.21476	4.14204	4.78327	4.42049
SMN1-7	0.821393	0.87179	0.988829	1.0009	1.0755	0.984426	0.976771	1.00252	1.04528	1.02847	1.94003	1.9448	1.97739	1.90489	2.00057	1.8832	1.96576	2.07186	2.01413	2.14404	2.93985	2.07092	2.14864	2	2.15658	2.21698	2.13916	2.09255	2.14299	2.08913	2.13806	1.98242	1.96631	1.92469	1.8607	2.09878
SMN2-7	1.51999	0.0248053	1.00245	1.87392	0.0378788	2.96177	1.87681	2.08047	2.93672	1.03725	0.968925	0.990194	1.9288	0.993145	1.03843	1.90772	1.94304	1.00345	1.00945	2.13468	1.04831	2.14224	2.13284	2	1.05889	1.11537	2.12862	2.06257	1.02524	2.07285	2.04228	2.12092	0.948034	1.80666	1.82755	2.07714
SMN1-8	1.04448	1.25972	1.03099	1.41479	1.76748	1.46889	1.49229	1.12558	1.76606	1.29018	3.96471	3.3391	3.0806	2.43185	3.6372	2.50701	1.34946	2.85431	2.72446	2.75278	2.71697	2.81983	3.28272	2	3.22819	3.0739	3.34552	3.4992	2.84122	2.39887	3.18872	3.67045	2.88879	3.5723	2.27659	3.13464
SMN2-8	1.59618	0.0196539	0.910354	2.90005	0.00789974	4.08369	2.6895	1.92293	4.76801	0.285777	1.8604	1.55971	2.86292	1.07206	1.82514	2.62983	3.38636	1.25554	1.32605	2.80469	2.5266	2.42897	2.66355	2	1.5325	1.45734	2.99699	3.53237	1.44076	2.01542	2.95893	3.67387	1.25944	3.01417	2.50689	2.82347
ChrY_SRY_E1	0.000127958	0	0	0	0.000964917	0	0	0	0	0	0.539997	0.582287	0.564831	0.586028	0.519825	0.566452	0.588088	0.577937	0.000234911	0.589076	0.570476	0	0.000140698	0.58796	0	0	0	0	0	0	0	0	0	0.57161	0	0.000339258
ChrY_UTY_TMSB4Y	0.000255916	0	0	0	0	0	0	0.000275786	0	0	0.580095	0.559696	0.549107	0.578961	0.569535	0.583999	0.591749	0.55498	0.000352367	0.570568	0.559605	0	0	0.587137	0	0	0	0	0.000112737	0.000117749	0	0	0	0.610879	0.000146791	0.00101777
ChrY_UTY_E17	0.0226486	0.0167554	0.0239686	0.0399928	0.013371	0.0379479	0.0118129	0.0126861	0.0189807	0.00520924	0.529155	0.55496	0.560818	0.548317	0.548321	0.556425	0.55684	0.574789	0.00916153	0.550817	0.54824	0.0100383	0.0191349	0.577844	0.01854	0.0133284	0.0075953	0.0142824	0.0191652	0.0274356	0.0226947	0.0284123	0.0158577	0.572004	0.00689916	0.00520195
ChrX_AMOT_E2	2.82248	2.53804	2.60785	2.69304	2.67335	2.31069	2.7447	2.73846	2.96543	2.6204	1.3241	1.27706	1.26813	1.18304	1.22351	1.3409	1.46217	1.16613	2.18042	1.01592	1.1353	2.54283	2.72394	1	2.44058	2.73659	2.40222	2.53772	2.22244	2.35295	2.39329	2.40828	2.42382	1.13347	2.45825	2.33714
ChrX_NR0B1_CXorf21	1.57875	1.96417	2.01985	1.94912	2.01191	2.1165	1.86836	1.92476	1.85695	1.96159	0.939217	0.962386	0.978741	1.00049	0.999184	0.969793	0.993971	1.03023	1.94465	1.02018	1.0134	2.03884	2.01943	1	2.05487	1.95603	2.01358	2.00019	1.96741	1.82103	1.89095	1.86324	1.92495	1.03785	1.59555	1.99135
ChrX_PHEX_E9	2.20323	1.99861	2.03127	2.06346	1.88663	1.97564	2.02565	2.01301	1.92289	1.98078	0.986958	0.965529	0.951254	1.00131	0.967902	0.988786	0.938871	0.953971	1.98421	0.9796	0.943663	1.9337	1.99299	1	1.92225	2.04674	2.00227	1.94509	2.00404	2.05168	1.9891	1.97295	1.96155	1.0173	2.2044	1.94327
Chr4_ATP8A1_E10	0.988083	0.978291	0.961382	0.954068	0.956772	1.03442	0.959373	0.992958	0.924207	0.98785	0.988805	0.997863	0.9993	0.998518	1.00386	0.991592	0.982534	1.01402	0.973463	1.00613	0.994397	0.980432	1.00217	1	1.00937	0.953487	0.976126	0.971235	0.986044	0.973625	0.977344	0.97767	0.974141	0.935379	0.947915	0.959069
Chr5_IL13_IL4	0.985988	1.01327	1.00447	0.974735	1.00637	1.01675	0.979327	0.979833	0.967081	0.964551	0.976259	0.96392	0.984422	0.978387	0.980066	0.967302	0.962266	0.971788	0.993431	0.995388	0.964239	1.00414	1.0442	1	0.981807	0.932324	0.965154	0.964116	0.974005	0.967146	0.958882	0.950208	0.975849	0.950574	0.984665	0.9852
Chr6_PKHD1_E61	1.19579	1.22899	1.19707	1.25375	1.25346	1.15539	1.20161	1.19894	1.252	1.23639	1.18771	1.24417	1.14841	1.10622	1.15234	1.19363	1.29082	1.10049	1.07696	0.966725	1.13453	1.21151	1.16835	1	1.16942	1.21643	1.17032	1.19319	1.05238	1.08964	1.15081	1.14247	1.15617	1.17418	1.19064	1.1055
Chr6_EYS_E23	1.00039	0.96981	0.945059	0.963817	0.985368	0.936747	0.967504	0.920874	0.9764	0.973467	0.961206	0.974764	0.979027	0.984236	0.953435	0.990063	0.982454	0.98385	0.96394	0.975581	0.999387	0.948811	0.960387	1	0.961605	0.958256	0.95308	0.973018	0.96211	0.968887	0.948769	0.97096	0.999587	1.07466	0.972093	0.979804
Chr7_CCM2_E2	0.825184	0.98294	1.03555	0.962721	1.01383	0.974483	0.972923	1.03711	1.02106	1.03462	0.968409	0.995905	1.03084	1.00379	1.02661	0.972813	0.982835	1.01964	0.995616	1.05767	1.00153	1.03245	1.03496	1	1.00168	1.01867	1.05569	1.03991	1.02072	0.992527	0.960227	0.971257	0.980221	0.905379	0.871629	1.05761
Chr8_EYA1_E15	1.02378	0.947938	0.934677	0.954583	0.951844	0.941924	1.00567	0.989548	0.970319	0.987415	0.940829	0.953764	0.948927	0.958857	0.963536	1.01404	0.961445	0.966581	0.959282	0.957515	0.969379	0.958434	0.892835	1	0.977097	1.00451	0.964863	0.976756	0.979908	0.986353	0.979952	1.00907	0.958381	0.936195	1.02095	0.977508
Chr9_GLDC_E20	1.10796	1.01077	1.00754	1.04512	0.963376	1.00985	1.02196	1.0248	1.02562	0.992943	1.02114	0.988892	0.982965	0.993772	0.976883	0.989531	0.968821	1.0045	1.02896	1.00102	0.968747	0.986021	1.00921	1	0.992369	1.01906	1.00275	0.999803	1.01488	1.03844	1.06102	1.02782	0.999904	1.01397	1.09649	0.995313
Chr13_ATP7B_E14	0.995112	0.961315	0.985031	0.993206	0.942716	1.00124	0.958726	0.979527	0.905829	0.968973	0.987021	0.947887	0.982762	1.01763	0.972453	0.973047	0.970937	0.982523	1.00045	0.983076	0.978641	0.977247	0.956048	1	0.976658	0.974448	0.97547	0.969419	1.00253	0.951646	1.02476	0.957024	0.987273	0.981421	0.9991	0.975712
Chr17_BRIP1_E17	0.863221	0.942773	0.985349	0.986145	1.01073	0.993075	0.975765	0.983329	1.0053	0.992882	0.970649	1.01061	0.971608	0.960376	1.01738	0.959844	1.01477	1.01529	0.989112	1.01451	1.0115	1.0163	1.00424	1	0.989334	1.01775	0.997977	1.02617	1.01795	1.0459	0.980535	1.01211	0.984121	0.971968	0.934562	1.01154
Chr18_TCF4_I13	0.963461	1.01512	0.999476	0.941014	1.00924	0.973861	0.991861	0.934352	0.990257	0.928713	1.03732	0.993579	1.03261	1.04329	1.02163	1.00901	0.985652	0.962996	1.02319	1.04039	1.04256	0.956092	0.957996	1	0.996209	0.952372	0.991358	0.937362	1.00054	0.973021	0.955727	0.995217	1.02702	1.07925	0.945984	0.988737
